# Supplementary material for: Divergent evolutionary and epidemiological dynamics of cassava mosaic geminiviruses in Madagascar
Source: BMC Evol Biol. 2016 Sep 6;16(1):182. doi: 10.1186/s12862-016-0749-2 (PMC5012068; doi:10.1186/s12862-016-0749-2)
Supplement: Additional file 3: Table S1. — List of recombination profiles for Malagasy sequences. For each of the recombination profiles, the numbers of associated recombination events are indicated, as well as species and accession numbers of the corresponding recombinant sequences. (XLSX 8 kb) [file 12862_2016_749_MOESM3_ESM.xlsx]

## Sheet: Feuil2
Profile	Events	Sequences	Species
P1	2	KJ888057, KJ888034	SACMV
P2	3	KJ888041, KJ888032	SACMV
P3	4	KJ887845	SACMV
P4	5	KJ888046	SACMV
P5	6,7	KJ887981	SACMV
P6	8,9	KJ887886	SACMV
P7	21,22	KJ888049	EACMCV
P8	24	KJ888064, KJ888065, KJ888060, KJ888092, KJ888091, KJ887825, KJ887930	EACMCV
P9	24,26	KJ888077, KJ888078	EACMCV
P10	30	KJ887964	EACMV
P11	32	KJ887957	EACMKV
P12	33,42,43	KJ887962	EACMKV
P13	34,35,41	KJ887959	EACMKV
P14	36,37	KJ888073, KJ888074, KJ888066	EACMKV
P15	37	KJ888087, KJ888079, KJ887581, KJ888069, KJ888068, KJ888076	EACMKV
P16	37,38	KJ888083	EACMKV
P17	39	KJ887963	EACMKV
P18	40,45	KJ888058, KJ888061	EACMKV
P19	44	KJ887973	EACMKV
