# Supplementary material for: Divergent evolutionary and epidemiological dynamics of cassava mosaic geminiviruses in Madagascar
Source: BMC Evol Biol. 2016 Sep 6;16(1):182. doi: 10.1186/s12862-016-0749-2 (PMC5012068; doi:10.1186/s12862-016-0749-2)
Supplement: Additional file 7: Table S2. — List of the sequences used in the analyses. (XLSX 67 kb) [file 12862_2016_749_MOESM7_ESM.xlsx]

## Sheet: TabS1_Sequences_list
Accession number	Species	Strain[Isolate]	Component	Sampling date	Latitude	Longitude	Source	BEAST dataset
AF112352	ACMV	[CM:S1:98]	A	1998	2.7	10.5	GenBank	ACMV A coreCP
AF112353	ACMV	[CM:S1:98]	B	1998	2.7	10.5	GenBank	ACMV B
AF112354	EACMCV	CM[CM:98]	A	1998	NA	NA	GenBank	EACMV-like coreCP
AF126800	ACMV	[UG:Mld:97]	A	1997	NA	NA	GenBank	ACMV A coreCP
AF126801	ACMV	[UG:Mld:97]	B	1997	NA	NA	GenBank	ACMV B
AF126802	ACMV	[UG:Svr:97]	A	1997	NA	NA	GenBank	ACMV A coreCP
AF126803	ACMV	[UG:Svr:97]	B	1997	NA	NA	GenBank	ACMV B
AF126805	EACMV	UG[UG:Mld3:97]	B	1997	NA	NA	GenBank	EACMV-like B
AF126807	EACMV	UG[UG:Svr3:97]	B	1997	NA	NA	GenBank	EACMV-like B
AF230375	EACMV	KE[UG:1:97]	B	1997	NA	NA	GenBank	EACMV-like B
AF259894	ACMV	[CI:99]	A	1999	NA	NA	GenBank	ACMV A coreCP
AF259895	ACMV	[CI:99]	B	1999	NA	NA	GenBank	ACMV B
AF259896	EACMCV	CM[CI:98]	A	1998	NA	NA	GenBank	EACMV-like coreCP
AF366902	ACMV	[CM:DO2:98]	A	1998	2.7	10.5	GenBank	ACMV A coreCP
AF422174	EACMZV	[TZ:Ugu:98]	A	1998	-6.17	39.2	GenBank	EACMV-like coreCP
AF422175	EACMZV	[TZ:Ugu:98]	B	1998	-6.17	39.2	GenBank	EACMV-like B
AJ006458	EACMV	KE[KE:K2B:96]	A	1996	-3.27	40.05	GenBank	EACMV-like coreCP
AJ427910	ACMV	[NG:Ogo:90]	A	1990	NA	NA	GenBank	ACMV A coreCP
AJ427911	ACMV	[NG:Ogo:90]	B	1990	NA	NA	GenBank	ACMV B
AJ516003	EACMZV	[KE:Kil:99]	A	1999	-3.62	39.85	GenBank	EACMV-like coreCP
AJ628732	EACMZV	[KE:Kil:99]	B	1999	-3.62	39.85	GenBank	EACMV-like B
AJ704934	EACMV	KE[KE:Shi:K35:01]	B	2001	-4.17	39.46	GenBank	EACMV-like B
AJ704935	EACMV	KE[KE:Kwa:K211:02]	B	2002	-4.17	39.46	GenBank	EACMV-like B
AJ704936	EACMV	KE[KE:Kat:K24:01]	B	2001	-1.51	37.26	GenBank	EACMV-like B
AJ704937	EACMV	KE[KE:Kit:K325:02]	B	2002	-1.36	38.01	GenBank	EACMV-like B
AJ704938	EACMV	KE[KE:Mig:K268:02]	B	2002	-1.07	34.47	GenBank	EACMV-like B
AJ704940	EACMZV	[KE:Kas:K18:01]	B	2001	-3.22	40.11	GenBank	EACMV-like B
AJ704941	EACMZV	[KE:Msa:K212:02]	B	2002	-4.17	39.46	GenBank	EACMV-like B
AJ704942	EACMZV	[KE:Fel:K19:01]	B	2001	-3.22	40.11	GenBank	EACMV-like B
AJ704943	EACMZV	[KE:Kwa:K10:01]	B	2001	-3.62	39.85	GenBank	EACMV-like B
AJ704944	EACMZV	[KE:Kwa:K3:01]	B	2001	-3.62	39.85	GenBank	EACMV-like B
AJ704945	EACMZV	[KE:Kib:K272:02]	B	2002	-1.8	37.62	GenBank	EACMV-like B
AJ704946	EACMZV	[KE:Mac:K337:02]	B	2002	-1.51	37.26	GenBank	EACMV-like B
AJ704947	EACMZV	[KE:Kib:K270:02]	B	2002	-1.8	37.62	GenBank	EACMV-like B
AJ704948	EACMZV	[KE:Kib:K275:02]	B	2002	-1.8	37.62	GenBank	EACMV-like B
AJ704949	EACMV	KE[KE:Boa:K48:01]	B	2001	-4.17	39.46	GenBank	EACMV-like B
AJ704950	EACMV	KE[KE:Mis:K25:01]	B	2001	-4.17	39.46	GenBank	EACMV-like B
AJ704951	EACMV	KE[KE:Mis:K27:01]	B	2001	-4.17	39.46	GenBank	EACMV-like B
AJ704952	EACMV	KE[KE:Mam:K208:02]	B	2002	-4.17	39.46	GenBank	EACMV-like B
AJ704953	EACMV	KE[KE:Msa:K201:02]	B	2002	-4.17	39.46	GenBank	EACMV-like B
AJ704954	EACMV	UG[KE:Mum:K66:02]	B	2002	0.22	34.48	GenBank	EACMV-like B
AJ704955	EACMV	UG[KE:Mig:K262:02]	B	2002	-1.07	34.47	GenBank	EACMV-like B
AJ704956	EACMV	UG[KE:Mig:K233:02]	B	2002	-1.17	34.44	GenBank	EACMV-like B
AJ704957	EACMV	UG[KE:Ugu:K140:02]	B	2002	0.07	34.28	GenBank	EACMV-like B
AJ704958	EACMV	UG[KE:Bun:K79:02]	B	2002	0.57	34.56	GenBank	EACMV-like B
AJ704959	EACMV	UG[KE:Bun:K81:02]	B	2002	0.57	34.56	GenBank	EACMV-like B
AJ704960	EACMV	UG[KE:Kat:K23:01]	B	2001	-1.51	37.26	GenBank	EACMV-like B
AJ704961	EACMV	UG[KE:Wot:K282:02]	B	2002	-1.8	37.62	GenBank	EACMV-like B
AJ704962	EACMV	UG[KE:Bus:K90:02]	B	2002	-1.3	39.67	GenBank	EACMV-like B
AJ704963	EACMV	UG[KE:Bus:K115:02]	B	2002	0.46	34.1	GenBank	EACMV-like B
AJ704964	EACMV	UG[KE:Seg:K137:02]	B	2002	0.07	34.28	GenBank	EACMV-like B
AJ704965	EACMKV	[KE:Kat:K300:02]	B	2002	-1.51	37.26	GenBank	EACMV-like B
AJ704966	EACMKV	[KE:Mig:K228:02]	B	2002	-1.17	34.44	GenBank	EACMV-like B
AJ704967	EACMKV	[KE:Keh:K230:02]	B	2002	-1.22	34.55	GenBank	EACMV-like B
AJ704968	EACMKV	[KE:Keh:K229:02]	B	2002	-1.22	34.55	GenBank	EACMV-like B
AJ704969	EACMKV	[KE:Keh:K238:02]	B	2002	-1.22	34.55	GenBank	EACMV-like B
AJ704970	EACMKV	[KE:Mig:K261:02]	B	2002	-1.07	34.47	GenBank	EACMV-like B
AJ704971	EACMKV	[KE:Mit:K298:02]	B	2002	-1.51	37.26	GenBank	EACMV-like B
AJ704972	EACMKV	[KE:Mat:K308:02]	B	2002	-1.51	37.26	GenBank	EACMV-like B
AJ704973	EACMV	KE[KE:Msa:K197:02]	B	2002	-4.17	39.46	GenBank	EACMV-like B
AJ704974	EACMV	UG[KE:Bus:K72:02]	B	2002	0.46	34.1	GenBank	EACMV-like B
AJ717536	EACMV	KE[KE:Kin:K53:01]	A	2001	-4.17	39.46	GenBank	EACMV-like coreCP
AJ717537	EACMV	KE[KE:Mis:K27:01]	A	2001	-4.17	39.46	GenBank	EACMV-like coreCP
AJ717538	EACMV	KE[KE:Mis:K25:01]	A	2001	-4.17	39.46	GenBank	EACMV-like coreCP
AJ717539	EACMV	KE[KE:Boa:K49:01]	A	2001	-4.17	39.46	GenBank	EACMV-like coreCP
AJ717540	EACMV	KE[KE:Mam:K208:02]	A	2002	-4.17	39.46	GenBank	EACMV-like coreCP
AJ717541	EACMV	KE[KE:Msa:K201:02]	A	2002	-4.17	39.46	GenBank	EACMV-like coreCP
AJ717542	EACMV	KE[KE:Boa:K48:01]	A	2001	-4.17	39.46	GenBank	EACMV-like coreCP
AJ717543	EACMV	KE[KE:MsK:K16:02]	A	2002	-3.22	40.11	GenBank	EACMV-like coreCP
AJ717544	EACMV	KE[KE:Per:K41:01]	A	2001	-4.17	39.46	GenBank	EACMV-like coreCP
AJ717545	EACMV	KE[KE:Mwe:K9:01]	A	2001	-3.62	39.85	GenBank	EACMV-like coreCP
AJ717546	EACMV	KE[KE:Sha:K6:01]	A	2001	-3.62	39.85	GenBank	EACMV-like coreCP
AJ717547	EACMV	KE[KE:Mig:K312:02]	A	2002	-1.51	37.26	GenBank	EACMV-like coreCP
AJ717548	EACMV	KE[KE:Kit:K325:02]	A	2002	-1.36	38.01	GenBank	EACMV-like coreCP
AJ717549	EACMV	KE[KE:Mig:K313:02]	A	2002	-1.51	37.26	GenBank	EACMV-like coreCP
AJ717550	EACMV	KE[KE:Mig:K315:02]	A	2002	-1.51	37.26	GenBank	EACMV-like coreCP
AJ717551	EACMV	KE[KE:Kib:K29:01]	A	2001	-4.17	39.46	GenBank	EACMV-like coreCP
AJ717552	EACMV	KE[KE:Shi:K35:01]	A	2001	-4.17	39.46	GenBank	EACMV-like coreCP
AJ717553	EACMV	KE[KE:Shi:K33:01]	A	2001	-4.17	39.46	GenBank	EACMV-like coreCP
AJ717554	EACMV	KE[KE:Bou:K36:01]	A	2001	-4.17	39.46	GenBank	EACMV-like coreCP
AJ717555	EACMV	KE[KE:Msa:K197:02]	A	2002	-4.17	39.46	GenBank	EACMV-like coreCP
AJ717556	EACMV	KE[KE:Kit:K322:02]	A	2002	-1.36	38.01	GenBank	EACMV-like coreCP
AJ717557	EACMV	KE[KE:Kat:K24:01]	A	2001	-1.51	37.26	GenBank	EACMV-like coreCP
AJ717558	EACMV	KE[KE:Mig:K268:02]	A	2002	-1.07	34.47	GenBank	EACMV-like coreCP
AJ717559	EACMZV	[KE:Vip:K5:01]	A	2001	-3.62	39.85	GenBank	EACMV-like coreCP
AJ717560	EACMZV	[KE:Kwa:K3:01]	A	2001	-3.62	39.85	GenBank	EACMV-like coreCP
AJ717561	EACMZV	[KE:Mal:K12:02]	A	2002	-3.22	40.11	GenBank	EACMV-like coreCP
AJ717562	EACMZV	[KE:Fel:K19:01]	A	2001	-3.22	40.11	GenBank	EACMV-like coreCP
AJ717563	EACMZV	[KE:Kib:K270:02]	A	2002	-1.8	37.62	GenBank	EACMV-like coreCP
AJ717564	EACMZV	[KE:Kib:K275:02]	A	2002	-1.8	37.62	GenBank	EACMV-like coreCP
AJ717565	EACMZV	[KE:Kib:K272:02]	A	2002	-1.8	37.62	GenBank	EACMV-like coreCP
AJ717566	EACMZV	[KE:Kas:K18:02]	A	2002	-3.22	40.11	GenBank	EACMV-like coreCP
AJ717567	EACMZV	[KE:Kwa:K10:01]	A	2001	-3.62	39.85	GenBank	EACMV-like coreCP
AJ717568	EACMZV	[KE:Msa:K212:02]	A	2002	-4.17	39.46	GenBank	EACMV-like coreCP
AJ717569	EACMKV	[KE:Tal:K302:02]	A	2002	-1.51	37.26	GenBank	EACMV-like coreCP
AJ717570	EACMKV	[KE:Tal:K303:02]	A	2002	-1.51	37.26	GenBank	EACMV-like coreCP
AJ717571	EACMKV	[KE:Tal:K304:02]	A	2002	-1.51	37.26	GenBank	EACMV-like coreCP
AJ717572	EACMKV	[KE:Mit:K298:02]	A	2002	-1.51	37.26	GenBank	EACMV-like coreCP
AJ717573	EACMKV	[KE:Kat:K301:02]	A	2002	-1.51	37.26	GenBank	EACMV-like coreCP
AJ717574	EACMKV	[KE:Mat:K308:02]	A	2002	-1.51	37.26	GenBank	EACMV-like coreCP
AJ717575	EACMKV	[KE:Mat:K310:02]	A	2002	-1.51	37.26	GenBank	EACMV-like coreCP
AJ717576	EACMKV	[KE:Mat:K307:02]	A	2002	-1.51	37.26	GenBank	EACMV-like coreCP
AJ717577	EACMKV	[KE:Keh:K238:02]	A	2002	-1.22	34.55	GenBank	EACMV-like coreCP
AJ717578	EACMKV	[KE:Keh:K229:02]	A	2002	-1.22	34.55	GenBank	EACMV-like coreCP
AJ717579	EACMKV	[KE:Keh:K230:02]	A	2002	-1.22	34.55	GenBank	EACMV-like coreCP
AJ717580	EACMKV	[KE:Kat:K300:02]	A	2002	-1.51	37.26	GenBank	EACMV-like coreCP
AJ717581	EACMKV	[KE:Mig:K261:02]	A	2002	-1.07	34.47	GenBank	EACMV-like coreCP
AJ717582	EACMKV	[KE:Mig:K228:02]	A	2002	-1.17	34.44	GenBank	EACMV-like coreCP
AJ717583	EACMZV	[KE:Mac:K337:02]	A	2002	-1.51	37.26	GenBank	EACMV-like coreCP
AM502341	EACMV	UG[UG:Kal:233:02]	B	2002	-0.34	32.25	GenBank	EACMV-like B
AM502343	EACMV	UG[UG:Wak:2:03]	B	2003	0.17	32.5	GenBank	EACMV-like B
AM502344	EACMV	UG[UG:Nak1:02]	B	2002	1.33	32.45	GenBank	EACMV-like B
AY211884	ACMV	[CM:98]	A	1998	NA	NA	GenBank	ACMV A coreCP
AY211885	ACMV	[CM:Dou:DO3:98]	A	1998	4.07	9.72	GenBank	ACMV A coreCP
AY211886	ACMV	[CM:KT:98]	B	1998	4.07	9.72	GenBank	ACMV B
AY211887	EACMCV	CM[CM:KO:98]	A	1998	4.92	9.46	GenBank	EACMV-like coreCP
AY795982	ACMV	[TZ:02]	A	2002	NA	NA	GenBank	ACMV A coreCP
AY795983	EACMCV	TZ[TZ:1:02]	A	2002	NA	NA	GenBank	EACMV-like coreCP
AY795984	EACMCV	TZ[TZ:7:02]	A	2002	NA	NA	GenBank	EACMV-like coreCP
AY795985	EACMV	KE[TZ:T:02]	A	2002	NA	NA	GenBank	EACMV-like coreCP
AY795986	EACMV	KE[TZ:M:02]	A	2002	NA	NA	GenBank	EACMV-like coreCP
AY795987	EACMV	TZ[TZ:YV:02]	A	2002	NA	NA	GenBank	EACMV-like coreCP
EU685318	ACMV	[NG:Mg:03]	A	2003	NA	NA	GenBank	ACMV A coreCP
EU685319	EACMCV	CM[NG:Mg:03]	A	2003	NA	NA	GenBank	EACMV-like coreCP
EU685320	ACMV	[NG:Ll:06]	A	2006	NA	NA	GenBank	ACMV A coreCP
EU685321	EACMCV	CM[NG:Ll:06]	A	2006	NA	NA	GenBank	EACMV-like coreCP
EU685322	ACMV	[NG:So:03]	A	2003	NA	NA	GenBank	ACMV A coreCP
EU685323	EACMCV	CM[NG:So:03]	A	2003	NA	NA	GenBank	EACMV-like coreCP
EU685324	ACMV	[NG:Rc:03]	A	2003	NA	NA	GenBank	ACMV A coreCP
EU685325	ACMV	[NG:Sb:07]	A	2007	NA	NA	GenBank	ACMV A coreCP
EU685326	EACMCV	CM[NG:Iba:06]	A	2006	NA	NA	GenBank	EACMV-like coreCP
FJ751235	ACMV	[PK:Gos1:08]	A	2008	30.2	71.47	GenBank	ACMV A coreCP
FJ807631	ACMV	[AO:Fun:08]	A	2008	-8.84	13.55	GenBank	ACMV A coreCP
FM877473	ACMV	[BF:Kam:08]	A	2008	12.27	-1.33	GenBank	ACMV A coreCP
FN435271	ACMV	[CD:Ybi1Pr:08]	A	2008	0.76	24.44	GenBank	ACMV A coreCP
FN435272	ACMV	[CD:Ybi2Pr:08]	A	2008	0.76	24.44	GenBank	ACMV A coreCP
FN435273	ACMV	[CD:Ybi3Pr:08]	A	2008	0.76	24.44	GenBank	ACMV A coreCP
FN435274	ACMV	[CD:Ybi4Pr:08]	A	2008	0.76	24.44	GenBank	ACMV A coreCP
FN435275	ACMV	[CD:Ybi1Cm:08]	A	2008	0.76	24.44	GenBank	ACMV A coreCP
FN435276	ACMV	[CD:Ybi2Cm:08]	A	2008	0.76	24.44	GenBank	ACMV A coreCP
FN435277	ACMV	[CD:Ybi3:08]	A	2008	0.76	24.44	GenBank	ACMV A coreCP
FN668378	ACMV	[CD:DRC6:03]	A	2003	0.76	24.44	GenBank	ACMV A coreCP
FN668379	ACMV	[CD:DRC6:03]	B	2003	0.76	24.44	GenBank	ACMV B
FN668380	EACMV	[KE:00]	B	2000	0.28	34.74	GenBank	EACMV-like B
GQ204106	ACMV	[PK:Mul:Gos2:08]	A	2008	30.2	71.47	GenBank	ACMV A coreCP
GQ204107	ACMV	[PK:Mul:Har:08]	A	2008	30.2	71.47	GenBank	ACMV A coreCP
GQ204108	ACMV	[PK:Mul:Som:08]	A	2008	30.2	71.47	GenBank	ACMV A coreCP
GU580897	ACMV	[AO:AOS:09]	A	2009	NA	NA	GenBank	ACMV A coreCP
HE616777	ACMBFV	[BF:Oua:BF127:08]	A	2008	12.39	-1.51	GenBank	ACMV A coreCP
HE616778	ACMV	[BF:Oua:BF127:08]	B	2008	12.39	-1.51	GenBank	ACMV B
HE616779	ACMBFV	[BF:Oua:BF128A:08]	A	2008	12.39	-1.51	GenBank	ACMV A coreCP
HE616780	ACMBFV	[BF:Oua:BF128B:08]	A	2008	12.39	-1.51	GenBank	ACMV A coreCP
HE616781	ACMBFV	[BF:Oua:BF128C:08]	A	2008	12.39	-1.51	GenBank	ACMV A coreCP
HE814062	ACMV	[CF:CF35AB:2007]	A	2007	5.82	20.8	GenBank	ACMV A coreCP
HE814065	ACMV	[TD:TD2A:2008]	A	2008	9.16	18.15	GenBank	ACMV A coreCP
HE979758	ACMV	[UG:Nam:CMD	A	2012	NA	NA	GenBank	ACMV A coreCP
HE979759	ACMV	[UG:Nam:CMD	A	2012	NA	NA	GenBank	ACMV A coreCP
HE979760	ACMV	[UG:Nam:CMD	A	2012	NA	NA	GenBank	ACMV A coreCP
HE979761	ACMV	[UG:Nam:CMD	A	2012	NA	NA	GenBank	ACMV A coreCP
HE979762	ACMV	[UG:Nam:CMD	A	2012	NA	NA	GenBank	ACMV A coreCP
HE979767	ACMV	[UG:Nam:CMD	A	2012	NA	NA	GenBank	ACMV A coreCP
HE979768	ACMV	[UG:Nam:CMD	A	2012	NA	NA	GenBank	ACMV A coreCP
HE979781	ACMV	[UG:Nam:CMD-MI1:12]	B	2012	NA	NA	GenBank	ACMV B
HE979782	ACMV	[UG:Nam:CMD-MI3:12]	B	2012	NA	NA	GenBank	ACMV B
HE979783	ACMV	[UG:Nam:CMD-MI6:12]	B	2012	NA	NA	GenBank	ACMV B
HE979784	ACMV	[UG:Nam:CMD-MI10:12]	B	2012	NA	NA	GenBank	ACMV B
HE979785	ACMV	[UG:Nam:CMD-MI12:12]	B	2012	NA	NA	GenBank	ACMV B
HE979786	ACMV	[UG:Nam:CMD-MI18:12]	B	2012	NA	NA	GenBank	ACMV B
HE979787	ACMV	[UG:Nam:CMD-MI20:12]	B	2012	NA	NA	GenBank	ACMV B
HE979788	ACMV	[UG:Nam:CMD-MI21:12]	B	2012	NA	NA	GenBank	ACMV B
HE979789	ACMV	[UG:Nam:CMD-MI23:12]	B	2012	NA	NA	GenBank	ACMV B
HE979790	ACMV	[UG:Nam:CMD-MI25:12]	B	2012	NA	NA	GenBank	ACMV B
HE979791	ACMV	[UG:Nam:CMD-MI30:12]	B	2012	NA	NA	GenBank	ACMV B
HE979792	ACMV	[UG:Nam:CMD-MI32:12]	B	2012	NA	NA	GenBank	ACMV B
HE979793	ACMV	[UG:Nam:CMD-MI35:12]	B	2012	NA	NA	GenBank	ACMV B
HE979794	ACMV	[UG:Nam:CMD-MI36:12]	B	2012	NA	NA	GenBank	ACMV B
HE979795	ACMV	[UG:Nam:CMD-MI37:12]	B	2012	NA	NA	GenBank	ACMV B
HE979796	ACMV	[UG:Nam:CMD-MI38:12]	B	2012	NA	NA	GenBank	ACMV B
HM468428	ACMV	[PK:Mul:Tom:08]	A	2008	30.2	71.47	GenBank	ACMV A coreCP
J02058	ACMV	[KE:WK844:82]	B	1982	0.57	34.56	GenBank	ACMV B
JF909063	EACMV	[AJ:Oua:AJ01B07:04]	A	2004	-12.14	44.43	GenBank	EACMV-like coreCP
JF909065	EACMV	[AJ:Oua:AJ02B37:04]	A	2004	-12.14	44.43	GenBank	EACMV-like coreCP
JF909066	EACMV	[AJ:Oua:AJ03B00:04]	A	2004	-12.14	44.43	GenBank	EACMV-like coreCP
JF909068	EACMV	[AJ:Bam:AJ04B16:04]	A	2004	-12.2	44.52	GenBank	EACMV-like coreCP
JF909069	EACMV	[AJ:Pom:AJ06B21:04]	A	2004	-12.29	44.41	GenBank	EACMV-like coreCP
JF909071	EACMV	[AJ:Pom:AJ07B26:03]	A	2003	-12.29	44.41	GenBank	EACMV-like coreCP
JF909072	EACMV	[AJ:Dzi:AJ10B00:05]	A	2005	-12.22	44.46	GenBank	EACMV-like coreCP
JF909073	EACMV	[AJ:Lin:AJ18BW3:09]	A	2009	-12.28	44.41	GenBank	EACMV-like coreCP
JF909074	EACMV	[AJ:Pom:AJ21AL3:09]	A	2009	-12.28	44.4	GenBank	EACMV-like coreCP
JF909075	EACMV	[AJ:BaM:AJ26BP1:09]	A	2009	-12.19	44.51	GenBank	EACMV-like coreCP
JF909076	EACMV	[AJ:BaM:AJ29BE2:09]	A	2009	-12.19	44.51	GenBank	EACMV-like coreCP
JF909077	EACMV	[AJ:Mro:AJ32BT2:09]	A	2009	-12.2	44.51	GenBank	EACMV-like coreCP
JF909078	EACMKV	[GC:Cho:GC01B01:05]	A	2005	-11.82	43.29	GenBank	EACMV-like coreCP
JF909079	EACMKV	[GC:Mvo:GC03B13:05]	A	2005	-11.72	43.28	GenBank	EACMV-like coreCP
JF909080	EACMKV	[GC:Mvo:GC03E02:06]	A	2006	-11.72	43.28	GenBank	EACMV-like coreCP
JF909081	EACMKV	[GC:Mvo:GC04B19:05]	A	2005	-11.72	43.28	GenBank	EACMV-like coreCP
JF909082	EACMV	[GC:Bat:GC05B25:08]	A	2008	-11.5	43.36	GenBank	EACMV-like coreCP
JF909083	EACMKV	[GC:KoM:GC07B31:08]	A	2008	-11.89	43.45	GenBank	EACMV-like coreCP
JF909084	EACMV	[GC:Dim:GC09B29:08]	A	2008	-11.67	43.27	GenBank	EACMV-like coreCP
JF909085	EACMKV	[GC:Dim:GC09B43:08]	A	2008	-11.67	43.27	GenBank	EACMV-like coreCP
JF909086	EACMKV	[GC:KoM:GC10B53:08]	A	2008	-11.89	43.45	GenBank	EACMV-like coreCP
JF909087	EACMKV	[GC:Mbe:GC11AA6:08]	A	2008	-11.5	43.45	GenBank	EACMV-like coreCP
JF909088	EACMKV	[GC:Mbe:GC11B32:08]	A	2008	-11.5	43.45	GenBank	EACMV-like coreCP
JF909089	EACMKV	[GC:Mbe:GC11B55:08]	A	2008	-11.5	43.45	GenBank	EACMV-like coreCP
JF909090	EACMV	[GC:Mbe:GC12B61:08]	A	2008	-11.5	43.45	GenBank	EACMV-like coreCP
JF909091	EACMKV	[GC:Cho:GC14B73:08]	A	2008	-11.82	43.29	GenBank	EACMV-like coreCP
JF909092	EACMV	[GC:Cho:GC14E06:08]	A	2008	-11.82	43.29	GenBank	EACMV-like coreCP
JF909093	EACMKV	[GC:Cho:GC15B21:08]	A	2008	-11.82	43.29	GenBank	EACMV-like coreCP
JF909094	EACMCV	[GC:Cho:GC15E11:08]	A	2008	-11.82	43.29	GenBank	EACMV-like coreCP
JF909095	EACMKV	[GC:Mvo:GC16B00:04]	A	2004	-11.72	43.28	GenBank	EACMV-like coreCP
JF909096	EACMV	[GC:Mvo:GC18B00:05]	A	2005	-11.72	43.28	GenBank	EACMV-like coreCP
JF909097	EACMV	[GC:Nts:GC20B00:04]	A	2004	-11.69	43.41	GenBank	EACMV-like coreCP
JF909098	EACMKV	[GC:Mao:GC21AT2:04]	A	2004	-11.7	43.42	GenBank	EACMV-like coreCP
JF909099	EACMV	[GC:BaK:GC22AY2:04]	A	2004	-11.37	43.35	GenBank	EACMV-like coreCP
JF909100	EACMKV	[GC:Ive:GC26BA1:09]	A	2009	-11.48	43.32	GenBank	EACMV-like coreCP
JF909101	EACMKV	[GC:Ive:GC27AG1:09]	A	2009	-11.48	43.32	GenBank	EACMV-like coreCP
JF909102	EACMKV	[GC:Ive:GC27BF1:09]	A	2009	-11.48	43.32	GenBank	EACMV-like coreCP
JF909103	EACMKV	[GC:Ive:GC28AK1:09]	A	2009	-11.48	43.32	GenBank	EACMV-like coreCP
JF909105	EACMKV	[GC:Ive:GC29BG1:09]	A	2009	-11.48	43.32	GenBank	EACMV-like coreCP
JF909106	EACMV	[GC:Ive:GC30BP1:09]	A	2009	-11.5	43.33	GenBank	EACMV-like coreCP
JF909107	EACMKV	[GC:Ive:GC31AB2:09]	A	2009	-11.48	43.31	GenBank	EACMV-like coreCP
JF909110	EACMV	[GC:Ive:GC32AF2:09]	A	2009	-11.48	43.31	GenBank	EACMV-like coreCP
JF909111	EACMV	[GC:Ive:GC32BY1:09]	A	2010	-11.48	43.31	GenBank	EACMV-like coreCP
JF909112	EACMKV	[GC:Ive:GC33BD2:09]	A	2009	-11.48	43.31	GenBank	EACMV-like coreCP
JF909114	EACMKV	[GC:Mdj:GC35BC1:09]	A	2009	-11.84	43.31	GenBank	EACMV-like coreCP
JF909115	EACMV	[GC:Mdj:GC36BI2:09]	A	2009	-11.84	43.31	GenBank	EACMV-like coreCP
JF909116	EACMKV	[GC:Cho:GC40BR2:09]	A	2009	-11.83	43.29	GenBank	EACMV-like coreCP
JF909117	EACMCV	[GC:Cho:GC41AI3:09]	A	2009	-11.83	43.29	GenBank	EACMV-like coreCP
JF909118	EACMV	[GC:MoD:GC43AO3:09]	A	2009	-11.78	43.26	GenBank	EACMV-like coreCP
JF909119	EACMV	[GC:Ser:GC45AI1:09]	A	2009	-11.76	43.25	GenBank	EACMV-like coreCP
JF909121	EACMV	[GC:Ser:GC47BZ2:09]	A	2009	-11.76	43.25	GenBank	EACMV-like coreCP
JF909123	EACMKV	[GC:KoM:GC49BE3:09]	A	2009	-11.89	43.45	GenBank	EACMV-like coreCP
JF909124	EACMKV	[GC:KoM:GC49BO2:09]	A	2009	-11.89	43.45	GenBank	EACMV-like coreCP
JF909125	EACMKV	[GC:Did:GC59BH1:09]	A	2009	-11.88	43.49	GenBank	EACMV-like coreCP
JF909126	EACMKV	[GC:Did:GC60BO1:09]	A	2009	-11.88	43.49	GenBank	EACMV-like coreCP
JF909127	EACMKV	[MO:Ndr:MO02B00:05]	A	2005	-12.35	43.68	GenBank	EACMV-like coreCP
JF909128	EACMKV	[MO:Fom:MO04AF2:09]	A	2009	-12.29	43.75	GenBank	EACMV-like coreCP
JF909129	EACMKV	[MO:Fom:MO05AK2:09]	A	2009	-12.29	43.75	GenBank	EACMV-like coreCP
JF909131	EACMV	[MO:Fom:MO09AR2:09]	A	2009	-12.27	43.73	GenBank	EACMV-like coreCP
JF909132	EACMKV	[MO:Fom:MO09BI3:09]	A	2009	-12.27	43.73	GenBank	EACMV-like coreCP
JF909133	EACMV	[MO:Mta:MO10BN3:09]	A	2009	-12.27	43.7	GenBank	EACMV-like coreCP
JF909134	EACMKV	[MO:Mta:MO11BP3:09]	A	2009	-12.27	43.7	GenBank	EACMV-like coreCP
JF909135	EACMKV	[MO:Hoa:MO12BS3:09]	A	2009	-12.26	43.67	GenBank	EACMV-like coreCP
JF909136	EACMKV	[MO:Hoa:MO13AA3:09]	A	2009	-12.26	43.67	GenBank	EACMV-like coreCP
JF909139	EACMV	[MO:Mir:MO15AZ1:09]	A	2009	-12.3	43.64	GenBank	EACMV-like coreCP
JF909140	EACMKV	[MO:Mir:MO16AI2:09]	A	2009	-12.3	43.64	GenBank	EACMV-like coreCP
JF909143	EACMKV	[MO:Ban:MO17BI1:09]	A	2009	-12.29	43.76	GenBank	EACMV-like coreCP
JF909145	EACMKV	[MO:Ban:MO18BN1:09]	A	2009	-12.29	43.76	GenBank	EACMV-like coreCP
JF909147	EACMKV	[MO:Oua:MO20BS1:09]	A	2009	-12.35	43.8	GenBank	EACMV-like coreCP
JF909148	EACMKV	[MO:Ham:MO21AH3:09]	A	2009	-12.38	43.84	GenBank	EACMV-like coreCP
JF909149	EACMV	[MO:Ndr:MO29AN3:09]	A	2009	-12.36	43.68	GenBank	EACMV-like coreCP
JF909150	EACMV	[MO:Oua:MO30BY1:09]	A	2009	-12.35	43.67	GenBank	EACMV-like coreCP
JF909151	EACMV	[SC:Mah:SC01B01:06]	A	2006	-4.72	55.49	GenBank	EACMV-like coreCP
JF909152	EACMV	[SC:Mah:SC02B07:06]	A	2006	-4.72	55.49	GenBank	EACMV-like coreCP
JF909153	EACMV	[SC:LaD:SC03AK1:09]	A	2009	-4.36	55.84	GenBank	EACMV-like coreCP
JF909154	EACMV	[SC:LaD:SC08AX1:04]	A	2004	-4.37	55.84	GenBank	EACMV-like coreCP
JF909155	EACMV	[SC:Mah:SC10AS1:04]	A	2004	-4.77	55.51	GenBank	EACMV-like coreCP
JF909156	EACMV	[SC:Mah:SC12B01:04]	A	2004	-4.77	55.51	GenBank	EACMV-like coreCP
JF909157	EACMV	[SC:LaD:SC15B16:04]	A	2004	-4.36	55.84	GenBank	EACMV-like coreCP
JF909158	EACMV	[SC:Mah:SC16B00:05]	A	2005	-4.72	55.49	GenBank	EACMV-like coreCP
JF909160	EACMV	[SC:Mah:SC17B31:05]	A	2005	-4.72	55.49	GenBank	EACMV-like coreCP
JF909161	EACMV	[SC:Mah:SC18B32:05]	A	2005	-4.77	55.51	GenBank	EACMV-like coreCP
JF909162	EACMV	[SC:Pra:SC22B15:09]	A	2009	-4.35	55.76	GenBank	EACMV-like coreCP
JF909164	EACMV	[YT:Ngo:YT03E63:05]	A	2005	-12.95	45.16	GenBank	EACMV-like coreCP
JF909165	EACMV	[YT:Tzo:YT04B41:05]	A	2005	-12.81	45.2	GenBank	EACMV-like coreCP
JF909167	EACMV	[YT:Aco:YT07B51:05]	A	2005	-12.72	45.06	GenBank	EACMV-like coreCP
JF909168	EACMV	[YT:Vah:YT09B65:05]	A	2005	-12.79	45.18	GenBank	EACMV-like coreCP
JF909169	EACMV	[YT:Gag:YT10B67:05]	A	2005	-12.79	45.13	GenBank	EACMV-like coreCP
JF909170	EACMV	[YT:Por:YT11B71:05]	A	2005	-12.89	45.14	GenBank	EACMV-like coreCP
JF909171	EACMV	[YT:Chi:YT12B76:05]	A	2005	-12.83	45.11	GenBank	EACMV-like coreCP
JF909172	EACMKV	[YT:Dzo:YT14B79:05]	A	2005	-12.72	45.12	GenBank	EACMV-like coreCP
JF909173	EACMV	[YT:Mal:YT23B10:03]	A	2003	-12.92	45.16	GenBank	EACMV-like coreCP
JF909174	EACMV	[YT:Mal:YT24B16:04]	A	2004	-12.92	45.16	GenBank	EACMV-like coreCP
JF909175	EACMV	[YT:Mal:YT25B20:03]	A	2003	-12.92	45.16	GenBank	EACMV-like coreCP
JF909176	EACMV	[YT:Mal:YT26B24:04]	A	2004	-12.92	45.16	GenBank	EACMV-like coreCP
JF909177	EACMV	[YT:Mal:YT27B31:04]	A	2004	-12.92	45.16	GenBank	EACMV-like coreCP
JF909178	EACMV	[YT:Mal:YT28B34:04]	A	2004	-12.92	45.16	GenBank	EACMV-like coreCP
JF909179	EACMV	[YT:Kaw:YT33B59:03]	A	2003	-12.77	45.22	GenBank	EACMV-like coreCP
JF909180	EACMV	[YT:Kaw:YT34B44:04]	A	2004	-12.77	45.22	GenBank	EACMV-like coreCP
JF909181	EACMV	[YT:Dem:YT36B00:04]	A	2004	-12.84	45.19	GenBank	EACMV-like coreCP
JF909182	EACMV	[YT:Dem:YT36B49:04]	A	2004	-12.84	45.19	GenBank	EACMV-like coreCP
JF909184	EACMV	[YT:Com:YT43E01:08]	A	2008	-12.79	45.13	GenBank	EACMV-like coreCP
JF909185	EACMV	[YT:Com:YT44B01:08]	A	2008	-12.79	45.13	GenBank	EACMV-like coreCP
JF909186	EACMKV	[YT:Com:YT45B12:08]	A	2008	-12.79	45.13	GenBank	EACMV-like coreCP
JF909187	EACMKV	[YT:Com:YT48B08:08]	A	2008	-12.79	45.13	GenBank	EACMV-like coreCP
JF909188	EACMV	[YT:Com:YT48E15:08]	A	2008	-12.79	45.13	GenBank	EACMV-like coreCP
JF909189	EACMV	[YT:Com:YT49A66:08]	A	2008	-12.79	45.13	GenBank	EACMV-like coreCP
JF909190	EACMV	[YT:Com:YT49E10:08]	A	2008	-12.79	45.13	GenBank	EACMV-like coreCP
JF909191	EACMV	[YT:Com:YT50B12:08]	A	2008	-12.79	45.13	GenBank	EACMV-like coreCP
JF909192	EACMV	[YT:Vah:YT51B14:08]	A	2008	-12.79	45.18	GenBank	EACMV-like coreCP
JF909193	EACMV	[YT:Tsa:YT55B06:08]	A	2008	-12.84	45.17	GenBank	EACMV-like coreCP
JF909194	EACMV	[YT:Kou:YT59B30:08]	A	2008	-12.81	45.2	GenBank	EACMV-like coreCP
JF909196	EACMV	[YT:Kou:YT59E19:08]	A	2008	-12.81	45.2	GenBank	EACMV-like coreCP
JF909197	EACMKV	[YT:Mgo:YT64B02:08]	A	2008	-12.78	45.24	GenBank	EACMV-like coreCP
JF909198	EACMV	[YT:KaK:YT67B08:09]	A	2009	-12.96	45.11	GenBank	EACMV-like coreCP
JF909199	EACMKV	[YT:Mro:YT69B17:08]	A	2008	-12.98	45.13	GenBank	EACMV-like coreCP
JF909200	EACMV-like	[AJ:Oua:AJ03AN3:04]	B	2004	-12.14	44.43	GenBank	EACMV-like B
JF909201	EACMV-like	[AJ:Bam:AJ04AS3:04]	B	2004	-12.2	44.52	GenBank	EACMV-like B
JF909202	EACMV-like	[AJ:Dzi:AJ10AK1:05]	B	2005	-12.22	44.46	GenBank	EACMV-like B
JF909203	EACMV-like	[Aj:Pom:AJ15AK2:09]	B	2009	-12.29	44.41	GenBank	EACMV-like B
JF909204	EACMV-like	[AJ:Lin:AJ19AQ1:09]	B	2009	-12.28	44.41	GenBank	EACMV-like B
JF909205	EACMV-like	[AJ:Pom:AJ20AF3:09]	B	2009	-12.28	44.4	GenBank	EACMV-like B
JF909206	EACMV-like	[AJ:Pom:AJ21AI3:09]	B	2009	-12.28	44.4	GenBank	EACMV-like B
JF909207	EACMV-like	[AJ:Oua:AJ23AS3:09]	B	2009	-12.13	44.43	GenBank	EACMV-like B
JF909208	EACMV-like	[AJ:Oua:AJ23BE1:09]	B	2009	-12.13	44.43	GenBank	EACMV-like B
JF909209	EACMV-like	[AJ:Oua:AJ24AY3:09]	B	2009	-12.13	44.43	GenBank	EACMV-like B
JF909210	EACMV-like	[AJ:Oua:AJ25AE4:09]	B	2009	-12.13	44.43	GenBank	EACMV-like B
JF909211	EACMV-like	[AJ:BaM:AJ29AQ1:09]	B	2009	-12.19	44.51	GenBank	EACMV-like B
JF909212	EACMV-like	[AJ:Mro:AJ31AW1:09]	B	2009	-12.2	44.51	GenBank	EACMV-like B
JF909213	EACMV-like	[GC:KoM:GC07AI3:08]	B	2008	-11.89	43.45	GenBank	EACMV-like B
JF909214	EACMV-like	[GC:Mbe:GC12AD4:08]	B	2008	-11.5	43.45	GenBank	EACMV-like B
JF909215	EACMV-like	[GC:Mvo:GC16AZ1:04]	B	2004	-11.72	43.28	GenBank	EACMV-like B
JF909216	EACMV-like	[GC:Ive:GC26AA1:09]	B	2009	-11.48	43.32	GenBank	EACMV-like B
JF909217	EACMV-like	[GC:Ive:GC34AA1:09]	B	2009	-11.48	43.31	GenBank	EACMV-like B
JF909218	EACMV-like	[GC:Cho:GC40AF3:09]	B	2009	-11.83	43.29	GenBank	EACMV-like B
JF909219	EACMV-like	[GC:Cho:GC40BY1:09]	B	2009	-11.83	43.29	GenBank	EACMV-like B
JF909220	EACMV-like	[GC:Ser:GC45AF1:09]	B	2009	-11.76	43.25	GenBank	EACMV-like B
JF909221	EACMV-like	[GC:KoM:GC50AM4:09]	B	2009	-11.89	43.45	GenBank	EACMV-like B
JF909222	EACMV-like	[MO:Fom:MO05AL2:09]	B	2009	-12.29	43.45	GenBank	EACMV-like B
JF909223	EACMV-like	[MO:Ham:MO14AC3:09]	B	2009	-12.29	43.67	GenBank	EACMV-like B
JF909225	EACMV-like	[MO:Ban:MO17AM2:09]	B	2009	-12.3	43.76	GenBank	EACMV-like B
JF909226	EACMV-like	[MO:Ham:MO21AD3:09]	B	2009	-12.38	43.84	GenBank	EACMV-like B
JF909229	EACMV-like	[YT:Dem:YT01A01:05]	B	2005	-12.84	45.19	GenBank	EACMV-like B
JF909230	EACMV-like	[YT:Mbo:YT02A06:05]	B	2005	-12.94	45.1	GenBank	EACMV-like B
JF909231	EACMV-like	[YT:Aco:YT07A31:05]	B	2005	-12.72	45.06	GenBank	EACMV-like B
JF909232	EACMV-like	[YT:Sol:YT08A36:05]	B	2005	-12.76	45.1	GenBank	EACMV-like B
JF909233	EACMV-like	[YT:Gag:YT10A46:05]	B	2005	-12.79	45.13	GenBank	EACMV-like B
JF909234	EACMV-like	[YT:Por:YT11A51:05]	B	2005	-12.89	45.14	GenBank	EACMV-like B
JF909235	EACMV-like	[YT:Chi:YT12A56:05]	B	2005	-12.83	45.11	GenBank	EACMV-like B
JF909236	EACMV-like	[YT:Mal:YT23A02:03]	B	2003	-12.92	45.16	GenBank	EACMV-like B
JF909237	EACMV-like	[YT:Mal:YT25A13:03]	B	2003	-12.92	45.16	GenBank	EACMV-like B
JF909238	EACMV-like	[YT:Kaw:YT33A26:03]	B	2003	-12.77	45.22	GenBank	EACMV-like B
JF909239	EACMV-like	[YT:Dem:YT36A77:04]	B	2004	-12.84	45.19	GenBank	EACMV-like B
JF909240	EACMV-like	[YT:Com:YT39A37:04]	B	2004	-12.79	45.13	GenBank	EACMV-like B
JF909241	EACMV-like	[YT:Com:YT42A41:08]	B	2008	-12.79	45.13	GenBank	EACMV-like B
JF909242	EACMV-like	[YT:Com:YT42B03:08]	B	2008	-12.79	45.13	GenBank	EACMV-like B
JF909243	EACMV-like	[YT:Com:YT43A46:08]	B	2008	-12.79	45.13	GenBank	EACMV-like B
JF909244	EACMV-like	[YT:Com:YT43B04:08]	B	2008	-12.79	45.13	GenBank	EACMV-like B
JF909245	EACMV-like	[YT:Com:YT44A51:08]	B	2008	-12.79	45.13	GenBank	EACMV-like B
JF909247	EACMV-like	[YT:Com:YT45E12:08]	B	2008	-12.79	45.13	GenBank	EACMV-like B
JF909248	EACMV-like	[YT:Com:YT49B14:08]	B	2008	-12.79	45.13	GenBank	EACMV-like B
JF909249	EACMV-like	[YT:Com:YT50A75:08]	B	2008	-12.79	45.13	GenBank	EACMV-like B
JF909250	EACMV-like	[YT:Vah:YT51A01:08]	B	2008	-12.79	45.18	GenBank	EACMV-like B
JF909251	EACMV-like	[YT:Tsa:YT53B10:08]	B	2008	-12.84	45.17	GenBank	EACMV-like B
JF909252	EACMV-like	[YT:Kou:YT58A27:08]	B	2008	-12.81	45.2	GenBank	EACMV-like B
JF909253	EACMV-like	[YT:Kou:YT58B26:08]	B	2008	-12.81	45.2	GenBank	EACMV-like B
JF909254	EACMV-like	[YT:Moy:YT72AL1:08]	B	2008	-12.78	45.3	GenBank	EACMV-like B
JF909255	EACMV-like	[YT:Moy:YT72B18:08]	B	2008	-12.78	45.3	GenBank	EACMV-like B
JF909259	EACM/KV	[AJ:Bam:AJ04B00p:04]	A	2004	NA	NA	GenBank	EACMV-like coreCP
JF909260	EACM/KV	[AJ:Bam:AJ05B00p:04]	A	2004	12.2	44.52	GenBank	EACMV-like coreCP
JF909263	EACM/KV	[AJ:Tse:AJ08B00p:04]	A	2004	12.2	44.47	GenBank	EACMV-like coreCP
JF909265	EACM/KV	[AJ:Tse:AJ11B00p:05]	A	2005	NA	NA	GenBank	EACMV-like coreCP
JF909266	EACM/KV	[AJ:Mro:AJ31B02p:09]	A	2009	12.2	44.51	GenBank	EACMV-like coreCP
JF909267	EACM/KV	[GC:Cho:GC02B08p:05]	A	2005	NA	NA	GenBank	EACMV-like coreCP
JF909277	EACMCV	[GC:Mdj:GC39AY2p:09]	A	2009	NA	NA	GenBank	EACMV-like coreCP
JF909279	EACM/KV	[SC:Pra:SC07B00p:04]	A	2004	4.35	55.73	GenBank	EACMV-like coreCP
JF909286	EACM/KV	[YT:Mal:YT23B00p:03]	A	2003	NA	NA	GenBank	EACMV-like coreCP
JF909287	EACM/KV	[YT:Mal:YT24B00p:03]	A	2003	12.92	45.16	GenBank	EACMV-like coreCP
JF909292	EACM/KV	[YT:Mal:YT29B39p:04]	A	2004	12.92	45.16	GenBank	EACMV-like coreCP
JF909295	EACM/KV	[YT:Com:YT39B00p:04]	A	2004	12.79	45.13	GenBank	EACMV-like coreCP
JF909296	EACM/KV	[YT:Com:YT39B54p:04]	A	2004	12.79	45.13	GenBank	EACMV-like coreCP
JN053421	ACMV	[KE:K1J1:09]	A	2009	0.28	34.75	GenBank	ACMV A coreCP
JN053422	ACMV	[KE:B5J1:09]	A	2009	0.46	34.11	GenBank	ACMV A coreCP
JN053423	ACMV	[KE:B5J2:09]	A	2009	0.46	34.11	GenBank	ACMV A coreCP
JN053424	ACMV	[KE:K1J16:09]	A	2009	0.28	34.75	GenBank	ACMV A coreCP
JN053425	ACMV	[KE:K4J2:09]	A	2009	0.28	34.75	GenBank	ACMV A coreCP
JN053426	ACMV	[KE:S5J1:09]	A	2009	0.06	34.28	GenBank	ACMV A coreCP
JN053427	ACMV	[KE:K3J16:09]	A	2009	0.28	34.75	GenBank	ACMV A coreCP
JN053428	ACMV	[KE:K4J20:09]	A	2009	0.28	34.75	GenBank	ACMV A coreCP
JN053429	ACMV	[KE:S5J3:09]	A	2009	0.06	34.28	GenBank	ACMV A coreCP
JN053430	ACMV	[KE:K4C1:09]	A	2009	0.28	34.75	GenBank	ACMV A coreCP
JN053431	ACMV	[KE:S4C2:09]	A	2009	0.06	34.28	GenBank	ACMV A coreCP
JN165086	ACMV	[GH:08]	B	2008	NA	NA	GenBank	ACMV B
JN165088	ACMV	[GH:08]	A	2008	NA	NA	GenBank	ACMV A coreCP
KJ887581	EACMKV	[MG:MG635A6:11]	A	2011	-13.6221	48.4106	This study	EACMV-like coreCP
KJ887582	ACMV	[CF:CF4BN:2007]	B	2007	5.41	19.0667	This study	ACMV B
KJ887583	ACMV	[CF:CF6BE:2007]	B	2007	5.41	19.0667	This study	ACMV B
KJ887584	ACMV	[CF:CF9BE:2007]	B	2007	5.631	20.7667	This study	ACMV B
KJ887585	ACMV	[CF:CF11B:2007]	B	2007	5.4035	20.9833	This study	ACMV B
KJ887586	ACMV	[CF:CF21BN1:2007]	B	2007	4.6265	21.8952	This study	ACMV B
KJ887587	ACMV	[CF:CF21BN2:2007]	B	2007	4.6265	21.8952	This study	ACMV B
KJ887588	ACMV	[CF:CF25BE:2007]	B	2007	4.69433	22.1483	This study	ACMV B
KJ887589	ACMV	[CF:CF25BN:2007]	B	2007	4.69433	22.1483	This study	ACMV B
KJ887590	ACMV	[CF:CF27BE:2007]	B	2007	4.65717	22.2798	This study	ACMV B
KJ887591	ACMV	[CF:CF29BE:2007]	B	2007	4.6645	22.6463	This study	ACMV B
KJ887592	ACMV	[CF:CF29BN:2007]	B	2007	4.6645	22.6463	This study	ACMV B
KJ887593	ACMV	[CF:CF30BE:2007]	B	2007	4.6645	22.6463	This study	ACMV B
KJ887594	ACMV	[CF:CF33BE:2007]	B	2007	5.82367	20.8003	This study	ACMV B
KJ887595	ACMV	[CF:CF37BE:2007]	B	2007	6.18217	21.1535	This study	ACMV B
KJ887596	ACMV	[CF:CF39BE:2007]	B	2007	6.18217	21.1535	This study	ACMV B
KJ887597	ACMV	[CF:CF41BE:2007]	B	2007	6.33183	21.4208	This study	ACMV B
KJ887598	ACMV	[CF:CF46BE:2007]	B	2007	6.56217	21.9903	This study	ACMV B
KJ887599	ACMV	[CF:CF52BE:2007]	B	2007	5.8145	20.2982	This study	ACMV B
KJ887600	ACMV	[CF:CF54BE:2007]	B	2007	5.8145	20.2982	This study	ACMV B
KJ887601	ACMV	[CF:CF59BE:2007]	B	2007	5.7595	19.875	This study	ACMV B
KJ887602	ACMV	[CF:CF63BN1:2007]	B	2007	4.51283	18.4742	This study	ACMV B
KJ887603	ACMV	[CF:CF63BN2:2007]	B	2007	4.51283	18.4742	This study	ACMV B
KJ887604	ACMV	[CF:CF64BE:2007]	B	2007	4.7255	18.182	This study	ACMV B
KJ887605	ACMV	[CF:CF74BE:2007]	B	2007	5.894	15.7562	This study	ACMV B
KJ887606	ACMV	[CF:CF75BE:2007]	B	2007	5.845	15.33	This study	ACMV B
KJ887607	ACMV	[CF:CF78BN:2007]	B	2007	5.5325	15.9438	This study	ACMV B
KJ887608	ACMV	[CF:CF79BE:2007]	B	2007	5.5325	15.9438	This study	ACMV B
KJ887609	ACMV	[CF:CF84BN:2007]	B	2007	4.72767	15.8062	This study	ACMV B
KJ887610	ACMV	[CF:CF87BE:2007]	B	2007	4.493	15.8092	This study	ACMV B
KJ887611	ACMV	[CF:CF92BE:2007]	B	2007	4.0765	16.0808	This study	ACMV B
KJ887612	ACMV	[CF:CF96BN:2007]	B	2007	3.7285	16.2228	This study	ACMV B
KJ887613	ACMV	[CF:CF100BE:2007]	B	2007	3.9515	18.0283	This study	ACMV B
KJ887614	ACMV	[CF:CF104BE:2007]	B	2007	4.037	17.8268	This study	ACMV B
KJ887615	ACMV	[CF:CF107BE:2007]	B	2007	4.20583	17.6073	This study	ACMV B
KJ887616	ACMV	[CF:CF108BE:2007]	B	2007	4.20583	17.6073	This study	ACMV B
KJ887617	ACMV	[CF:CF116BE:2007]	B	2007	3.67633	18.5203	This study	ACMV B
KJ887618	ACMV	[CF:CF121BE:2007]	B	2007	3.5925	18.5968	This study	ACMV B
KJ887619	ACMV	[CF:CF127BE:2007]	B	2007	3.92517	18.063	This study	ACMV B
KJ887620	ACMV	[CF:CF127BN:2007]	B	2007	3.92517	18.063	This study	ACMV B
KJ887621	ACMV	[CF:CF133BE:2007]	B	2007	4.3785	18.7113	This study	ACMV B
KJ887622	ACMV	[CF:CF137BE:2007]	B	2007	4.40917	18.3047	This study	ACMV B
KJ887623	ACMV	[CF:CF145BE:2007]	B	2007	4.8085	18.6445	This study	ACMV B
KJ887624	ACMV	[CF:CF247BE:2007]	B	2007	5.762	17.5973	This study	ACMV B
KJ887625	ACMV	[CF:CF268BN:2008]	B	2008	6.4406	17.4	This study	ACMV B
KJ887626	ACMV	[CF:CF279BE:2008]	B	2008	4.2057	17.6072	This study	ACMV B
KJ887627	ACMV	[CF:CF299BN:2008]	B	2008	6.5809	17.4455	This study	ACMV B
KJ887628	ACMV	[CF:CF316BE:2008]	B	2008	4.3558	18.5888	This study	ACMV B
KJ887629	ACMV	[CF:CF345BE:2008]	B	2008	4.3705	18.5593	This study	ACMV B
KJ887630	ACMV	[CF:CF356BE:2008]	B	2008	5.845	15.33	This study	ACMV B
KJ887631	ACMV	[CF:CF361BN:2007]	B	2007	6.18217	21.1535	This study	ACMV B
KJ887632	ACMV	[CF:CF362BN:2007]	B	2007	6.18217	21.1535	This study	ACMV B
KJ887633	EACMV	[MG:MG1B2:06]	B	2006	-18.8754	47.5582	This study	EACMV-like B
KJ887634	ACMV	[MG:MG3C2:05]	B	2005	-21.4475	47.0898	This study	ACMV B
KJ887635	EACMV	[MG:MG6B2:05]	B	2005	-21.453	47.0858	This study	EACMV-like B
KJ887636	ACMV	[MG:MG12B10:06]	B	2006	-18.7497	47.3399	This study	ACMV B
KJ887637	ACMV	[MG:MG13B10:06]	B	2006	-18.8824	46.8673	This study	ACMV B
KJ887638	ACMV	[MG:MG15B2:06]	B	2006	-19.1368	46.4507	This study	ACMV B
KJ887639	EACMV	[MG:MG19A42:06]	B	2006	-18.2852	49.121	This study	EACMV-like B
KJ887640	EACMV	[MG:MG21A1:07]	B	2007	-18.1339	49.4067	This study	EACMV-like B
KJ887641	EACMV	[MG:MG32A1:06]	B	2006	-18.2852	49.121	This study	EACMV-like B
KJ887642	EACMV	[MG:MG34A2:06]	B	2006	-18.8754	47.5582	This study	EACMV-like B
KJ887643	EACMV	[MG:MG38A5:06]	B	2006	-18.2852	49.121	This study	EACMV-like B
KJ887644	EACMV	[MG:MG38A14:06]	B	2006	-18.2852	49.121	This study	EACMV-like B
KJ887645	EACMV	[MG:MG39A7:06]	B	2006	-18.8754	47.5582	This study	EACMV-like B
KJ887646	EACMV	[MG:MG41A7:06]	B	2006	-18.1339	49.4067	This study	EACMV-like B
KJ887647	EACMV	[MG:MG44B8:06]	B	2006	-18.2852	49.121	This study	EACMV-like B
KJ887648	EACMCV	[MG:MG45A1:06]	B	2006	-18.2852	49.121	This study
KJ887649	EACMV	[MG:MG47A1:06]	B	2006	-19.2305	46.7652	This study	EACMV-like B
KJ887650	EACMV	[MG:MG52C2:06]	B	2006	-18.1339	49.4067	This study	EACMV-like B
KJ887651	ACMV	[MG:MG53B13:06]	B	2006	-18.8874	47.5546	This study	ACMV B
KJ887652	EACMV	[MG:MG67A2:06]	B	2006	-18.1339	49.4067	This study	EACMV-like B
KJ887653	EACMV	[MG:MG73A3:06]	B	2006	-18.4833	47.9	This study	EACMV-like B
KJ887654	EACMV	[MG:MG73A7:06]	B	2006	-18.4833	47.9	This study	EACMV-like B
KJ887655	EACMV	[MG:MG88A13:06]	B	2006	-18.8603	49.1475	This study	EACMV-like B
KJ887656	EACMV	[MG:MG120A2:09]	B	2009	-21.2924	47.5718	This study	EACMV-like B
KJ887657	EACMV	[MG:MG122B2:09]	B	2009	-21.3583	48.0989	This study	EACMV-like B
KJ887658	EACMV	[MG:MG123A5:09]	B	2009	-21.3583	48.0989	This study	EACMV-like B
KJ887659	EACMV	[MG:MG125B1:09]	B	2009	-21.2447	48.3091	This study	EACMV-like B
KJ887660	EACMV	[MG:MG126A1:09]	B	2009	-21.2447	48.3091	This study	EACMV-like B
KJ887661	EACMV	[MG:MG126B2:09]	B	2009	-21.2447	48.3091	This study	EACMV-like B
KJ887662	EACMV	[MG:MG129A5:09]	B	2009	-21.2491	48.3004	This study	EACMV-like B
KJ887663	EACMV	[MG:MG133A4:09]	B	2009	-22.0298	47.9664	This study	EACMV-like B
KJ887664	EACMV	[MG:MG133A21:09]	B	2009	-22.0298	47.9664	This study	EACMV-like B
KJ887665	EACMV	[MG:MG133A45:09]	B	2009	-22.0298	47.9664	This study	EACMV-like B
KJ887666	EACMV	[MG:MG137A2:09]	B	2009	-22.2515	47.8815	This study	EACMV-like B
KJ887667	EACMCV	[MG:MG137A12:09]	B	2009	-22.2515	47.8815	This study
KJ887668	EACMV	[MG:MG138A2:09]	B	2009	-22.3691	47.8399	This study	EACMV-like B
KJ887669	EACMV	[MG:MG140B23:09]	B	2009	-22.6511	47.8024	This study	EACMV-like B
KJ887670	EACMV	[MG:MG142A1:09]	B	2009	-22.8046	47.7696	This study	EACMV-like B
KJ887671	EACMV	[MG:MG142A6:09]	B	2009	-22.8046	47.7696	This study	EACMV-like B
KJ887672	EACMV	[MG:MG144A1:09]	B	2009	-22.8046	47.7696	This study	EACMV-like B
KJ887673	EACMV	[MG:MG145A1:09]	B	2009	-22.8155	47.7364	This study	EACMV-like B
KJ887674	EACMV	[MG:MG178A2:09]	B	2009	-23.3342	43.6894	This study	EACMV-like B
KJ887675	EACMV	[MG:MG179A9:09]	B	2009	-23.3342	43.6894	This study	EACMV-like B
KJ887676	EACMV	[MG:MG202A1:09]	B	2009	-23.9594	45.0313	This study	EACMV-like B
KJ887677	EACMV	[MG:MG209A1:09]	B	2009	-23.7353	44.3871	This study	EACMV-like B
KJ887678	EACMV	[MG:MG209A4:09]	B	2009	-23.7353	44.3871	This study	EACMV-like B
KJ887679	EACMV	[MG:MG210A1:09]	B	2009	-23.7353	44.3871	This study	EACMV-like B
KJ887680	EACMV	[MG:MG212A1:09]	B	2009	-23.7353	44.3871	This study	EACMV-like B
KJ887681	ACMV	[MG:MG214B15:08]	B	2008	-18.8754	47.5582	This study	ACMV B
KJ887682	EACMV	[MG:MG223A3:10]	B	2010	-19.7251	45.4762	This study	EACMV-like B
KJ887683	EACMV	[MG:MG225A2:10]	B	2010	-19.7251	45.4762	This study	EACMV-like B
KJ887684	EACMV	[MG:MG239B11:10]	B	2010	-20.353	45.5996	This study	EACMV-like B
KJ887685	EACMV	[MG:MG248A1:10]	B	2010	-20.4566	45.2163	This study	EACMV-like B
KJ887686	EACMV	[MG:MG251A8:10]	B	2010	-20.4126	44.818	This study	EACMV-like B
KJ887687	EACMV	[MG:MG253A1:10]	B	2010	-20.4126	44.818	This study	EACMV-like B
KJ887688	EACMCV	[MG:MG262B1:10]	B	2010	-20.2563	44.4135	This study
KJ887689	EACMV	[MG:MG273A1:10]	B	2010	-19.6806	44.548	This study	EACMV-like B
KJ887690	EACMV	[MG:MG275A7:10]	B	2010	-19.6806	44.548	This study	EACMV-like B
KJ887691	EACMV	[MG:MG295A1:10]	B	2010	-20.2823	44.4005	This study	EACMV-like B
KJ887692	ACMV	[MG:MG312A5:10]	B	2010	-18.9602	46.8182	This study	ACMV B
KJ887693	EACMV	[MG:MG321A2:10]	B	2010	-17.059	49.82	This study	EACMV-like B
KJ887694	EACMV	[MG:MG328A4:10]	B	2010	-17.059	49.82	This study	EACMV-like B
KJ887695	EACMV	[MG:MG333A5:10]	B	2010	-17.1	49.8	This study	EACMV-like B
KJ887696	EACMV	[MG:MG334A5:10]	B	2010	-17.1	49.8	This study	EACMV-like B
KJ887697	EACMV	[MG:MG335A1:10]	B	2010	-17.1	49.8	This study	EACMV-like B
KJ887698	EACMV	[MG:MG336A1:10]	B	2010	-17.059	49.82	This study	EACMV-like B
KJ887699	EACMV	[MG:MG337A3:10]	B	2010	-17.059	49.82	This study	EACMV-like B
KJ887700	EACMV	[MG:MG338A5:10]	B	2010	-17.059	49.82	This study	EACMV-like B
KJ887701	EACMV	[MG:MG339A5:10]	B	2010	-17.059	49.82	This study	EACMV-like B
KJ887702	EACMV	[MG:MG340A7:10]	B	2010	-17.059	49.82	This study	EACMV-like B
KJ887703	EACMV	[MG:MG341A5:10]	B	2010	-17.059	49.82	This study	EACMV-like B
KJ887704	EACMV	[MG:MG343A5:11]	B	2011	-18.7907	48.2432	This study	EACMV-like B
KJ887705	ACMV	[MG:MG343B1:11]	B	2011	-18.7907	48.2432	This study	ACMV B
KJ887706	ACMV	[MG:MG343B6:11]	B	2011	-18.7907	48.2432	This study	ACMV B
KJ887707	ACMV	[MG:MG349B1:11]	B	2011	-18.2994	48.269	This study	ACMV B
KJ887708	EACMV	[MG:MG369A9:11]	B	2011	-17.6942	48.4656	This study	EACMV-like B
KJ887709	EACMV	[MG:MG373A4:11]	B	2011	-17.6942	48.4656	This study	EACMV-like B
KJ887710	ACMV	[MG:MG379B1:11]	B	2011	-17.6942	48.4656	This study	ACMV B
KJ887711	EACMV	[MG:MG400A2:11]	B	2011	-17.6942	48.4656	This study	EACMV-like B
KJ887712	EACMV	[MG:MG403A6:11]	B	2011	-17.6942	48.4656	This study	EACMV-like B
KJ887713	EACMV	[MG:MG404A5:11]	B	2011	-17.6942	48.4656	This study	EACMV-like B
KJ887714	EACMV	[MG:MG409A1:11]	B	2011	-17.6942	48.4656	This study	EACMV-like B
KJ887715	EACMV	[MG:MG411A6:11]	B	2011	-17.7585	48.442	This study	EACMV-like B
KJ887716	EACMV	[MG:MG414A2:11]	B	2011	-17.6942	48.4656	This study	EACMV-like B
KJ887717	EACMV	[MG:MG419A1:11]	B	2011	-17.6942	48.4656	This study	EACMV-like B
KJ887718	EACMV	[MG:MG420A2:11]	B	2011	-17.6942	48.4656	This study	EACMV-like B
KJ887719	EACMV	[MG:MG446A1:11]	B	2011	-17.7023	48.1766	This study	EACMV-like B
KJ887720	EACMV	[MG:MG467A2:11]	B	2011	-16.9569	46.9278	This study	EACMV-like B
KJ887721	EACMV	[MG:MG468A1:11]	B	2011	-16.9569	46.9278	This study	EACMV-like B
KJ887722	EACMV	[MG:MG471A8:11]	B	2011	-16.9569	46.9278	This study	EACMV-like B
KJ887723	EACMV	[MG:MG473A3:11]	B	2011	-16.7487	47.053	This study	EACMV-like B
KJ887724	EACMV	[MG:MG474A3:11]	B	2011	-16.7487	47.053	This study	EACMV-like B
KJ887725	EACMV	[MG:MG489A1:11]	B	2011	-16.4238	47.1303	This study	EACMV-like B
KJ887726	EACMV	[MG:MG491A1:11]	B	2011	-16.4238	47.1303	This study	EACMV-like B
KJ887727	EACMV	[MG:MG507A6:11]	B	2011	-15.6967	46.4151	This study	EACMV-like B
KJ887728	EACMV	[MG:MG511A1:11]	B	2011	-15.6453	46.401	This study	EACMV-like B
KJ887729	EACMV	[MG:MG520A1:11]	B	2011	-15.6645	46.3723	This study	EACMV-like B
KJ887730	EACMV	[MG:MG537A2:11]	B	2011	-15.9006	46.5806	This study	EACMV-like B
KJ887731	EACMV	[MG:MG545A5:11]	B	2011	-16.3198	47.3038	This study	EACMV-like B
KJ887732	EACMV	[MG:MG549A2:11]	B	2011	-16.3198	47.3038	This study	EACMV-like B
KJ887733	EACMV	[MG:MG561A1:11]	B	2011	-16.0145	47.6503	This study	EACMV-like B
KJ887734	EACMV	[MG:MG565A1:11]	B	2011	-15.5673	47.6609	This study	EACMV-like B
KJ887735	EACMV	[MG:MG570A1:11]	B	2011	-15.5886	47.6543	This study	EACMV-like B
KJ887736	EACMV	[MG:MG571A5:11]	B	2011	-15.5886	47.6543	This study	EACMV-like B
KJ887737	EACMV	[MG:MG593A1:11]	B	2011	-14.8721	48.0782	This study	EACMV-like B
KJ887738	EACMV	[MG:MG617A7:11]	B	2011	-14.2106	48.0697	This study	EACMV-like B
KJ887739	ACMV	[MG:MG619B2:11]	B	2011	-14.2106	48.0697	This study	ACMV B
KJ887740	EACMV	[MG:MG624A2:11]	B	2011	-13.9645	48.1815	This study	EACMV-like B
KJ887741	ACMV	[MG:MG624B3:11]	B	2011	-13.9645	48.1815	This study	ACMV B
KJ887742	EACMCV	[MG:MG637A6:11]	B	2011	-13.6221	48.4106	This study
KJ887743	ACMV	[MG:MG648B2:11]	B	2011	-13.712	48.4256	This study	ACMV B
KJ887744	ACMV	[MG:MG688B1:11]	B	2011	-12.6989	49.2548	This study	ACMV B
KJ887745	EACMV	[MG:MG698A1:11]	B	2011	-12.605	49.3742	This study	EACMV-like B
KJ887746	EACMV	[MG:MG712A10:11]	B	2011	-12.5941	49.3883	This study	EACMV-like B
KJ887747	EACMV	[MG:MG718A1:11]	B	2011	-12.5941	49.3883	This study	EACMV-like B
KJ887748	EACMV	[MG:MG729A2:11]	B	2011	-12.327	49.2762	This study	EACMV-like B
KJ887749	EACMV	[MG:MG730A1:11]	B	2011	-12.327	49.2762	This study	EACMV-like B
KJ887750	ACMV	[TD:TD2BE:2008]	B	2008	9.1695	18.1542	This study	ACMV B
KJ887751	ACMV	[TD:TD3B:2008]	B	2008	9.1695	18.1542	This study	ACMV B
KJ887752	ACMV	[TD:TD63BE:2008]	B	2008	9.1695	18.1542	This study	ACMV B
KJ887753	ACMV	[CF:CF1AB:2007]	A	2007	4.95	18.7	This study	ACMV A coreCP
KJ887754	ACMV	[CF:CF1AN:2007]	A	2007	4.95	18.7	This study	ACMV A coreCP
KJ887755	ACMV	[CF:CF2AB:2007]	A	2007	4.95	18.7	This study	ACMV A coreCP
KJ887756	ACMV	[CF:CF4AB:2007]	A	2007	5.41	19.0667	This study	ACMV A coreCP
KJ887757	ACMV	[CF:CF5AB:2007]	A	2007	5.41	19.0667	This study	ACMV A coreCP
KJ887758	ACMV	[CF:CF6AB:2007]	A	2007	5.41	19.0667	This study	ACMV A coreCP
KJ887759	ACMV	[CF:CF7AB:2007]	A	2007	5.631	20.7667	This study	ACMV A coreCP
KJ887760	ACMV	[CF:CF7AN:2007]	A	2007	5.631	20.7667	This study	ACMV A coreCP
KJ887761	ACMV	[CF:CF14AB:2007]	A	2007	5.03467	21.05	This study	ACMV A coreCP
KJ887762	ACMV	[CF:CF15AB:2007]	A	2007	5.03467	21.05	This study	ACMV A coreCP
KJ887763	ACMV	[CF:CF17AB:2007]	A	2007	4.698	21.5212	This study	ACMV A coreCP
KJ887764	ACMV	[CF:CF17AN:2007]	A	2007	4.698	21.5212	This study	ACMV A coreCP
KJ887765	ACMV	[CF:CF20AN:2007]	A	2007	4.6265	21.8952	This study	ACMV A coreCP
KJ887766	ACMV	[CF:CF21AB:2007]	A	2007	4.6265	21.8952	This study	ACMV A coreCP
KJ887767	ACMV	[CF:CF22AB:2007]	A	2007	4.6265	21.8952	This study	ACMV A coreCP
KJ887768	ACMV	[CF:CF27AB:2007]	A	2007	4.65717	22.2798	This study	ACMV A coreCP
KJ887769	ACMV	[CF:CF27AN:2007]	A	2007	4.65717	22.2798	This study	ACMV A coreCP
KJ887770	ACMV	[CF:CF32AB:2007]	A	2007	5.82367	20.8003	This study	ACMV A coreCP
KJ887771	ACMV	[CF:CF39AB:2007]	A	2007	6.18217	21.1535	This study	ACMV A coreCP
KJ887772	ACMV	[CF:CF42AB:2007]	A	2007	6.5465	21.9335	This study	ACMV A coreCP
KJ887773	ACMV	[CF:CF48AB:2007]	A	2007	6.56217	21.9903	This study	ACMV A coreCP
KJ887774	ACMV	[CF:CF49AB:2007]	A	2007	5.78383	20.6433	This study	ACMV A coreCP
KJ887775	ACMV	[CF:CF49AN:2007]	A	2007	5.78383	20.6433	This study	ACMV A coreCP
KJ887776	ACMV	[CF:CF54AN:2007]	A	2007	5.8145	20.2982	This study	ACMV A coreCP
KJ887777	ACMV	[CF:CF60AB:2007]	A	2007	5.7595	19.875	This study	ACMV A coreCP
KJ887778	ACMV	[CF:CF64AB:2007]	A	2007	4.7255	18.182	This study	ACMV A coreCP
KJ887779	ACMV	[CF:CF68AB:2007]	A	2007	5.28117	17.1625	This study	ACMV A coreCP
KJ887780	ACMV	[CF:CF72AB:2007]	A	2007	5.64433	16.0608	This study	ACMV A coreCP
KJ887781	ACMV	[CF:CF73AB:2007]	A	2007	5.64433	16.0608	This study	ACMV A coreCP
KJ887782	ACMV	[CF:CF78A:2007]	A	2007	5.68667	15.9453	This study	ACMV A coreCP
KJ887783	ACMV	[CF:CF80AB:2007]	A	2007	5.41417	15.977	This study	ACMV A coreCP
KJ887784	ACMV	[CF:CF87AB1:2007]	A	2007	4.493	15.8092	This study	ACMV A coreCP
KJ887785	ACMV	[CF:CF87AB2:2007]	A	2007	4.493	15.8092	This study	ACMV A coreCP
KJ887786	ACMV	[CF:CF88AB:2007]	A	2007	4.30167	15.8077	This study	ACMV A coreCP
KJ887787	ACMV	[CF:CF92AN:2007]	A	2007	4.0765	16.0808	This study	ACMV A coreCP
KJ887788	ACMV	[CF:CF94AN:2007]	A	2007	3.93383	16.228	This study	ACMV A coreCP
KJ887789	ACMV	[CF:CF100AB:2007]	A	2007	3.9515	18.0283	This study	ACMV A coreCP
KJ887790	ACMV	[CF:CF101AN:2007]	A	2007	3.9515	18.0283	This study	ACMV A coreCP
KJ887791	ACMV	[CF:CF108AB:2007]	A	2007	4.20583	17.6073	This study	ACMV A coreCP
KJ887792	ACMV	[CF:CF112AB:2007]	A	2007	3.795	18.0917	This study	ACMV A coreCP
KJ887793	ACMV	[CF:CF114AB1:2007]	A	2007	3.74317	18.2028	This study	ACMV A coreCP
KJ887794	ACMV	[CF:CF114AB2:2007]	A	2007	3.74317	18.2028	This study	ACMV A coreCP
KJ887795	ACMV	[CF:CF114AB3:2007]	A	2007	3.74317	18.2028	This study	ACMV A coreCP
KJ887796	ACMV	[CF:CF116AB:2007]	A	2007	3.67633	18.5203	This study	ACMV A coreCP
KJ887797	ACMV	[CF:CF118AB1:2007]	A	2007	3.7	18.5258	This study	ACMV A coreCP
KJ887798	ACMV	[CF:CF118AB:2007]	A	2007	3.7	18.5258	This study	ACMV A coreCP
KJ887799	ACMV	[CF:CF121AB:2007]	A	2007	3.5925	18.5968	This study	ACMV A coreCP
KJ887800	ACMV	[CF:CF124AN:2007]	A	2007	3.769	18.1713	This study	ACMV A coreCP
KJ887801	ACMV	[CF:CF125AN:2007]	A	2007	3.769	18.1713	This study	ACMV A coreCP
KJ887802	ACMV	[CF:CF127AB:2007]	A	2007	3.92517	18.063	This study	ACMV A coreCP
KJ887803	ACMV	[CF:CF143AN:2007]	A	2007	4.63617	18.5465	This study	ACMV A coreCP
KJ887804	ACMV	[CF:CF144AN:2007]	A	2007	4.63617	18.5465	This study	ACMV A coreCP
KJ887805	ACMV	[CF:CF147AB:2007]	A	2007	4.89433	18.778	This study	ACMV A coreCP
KJ887806	ACMV	[CF:CF149AB1:2007]	A	2007	4.9725	18.6935	This study	ACMV A coreCP
KJ887807	ACMV	[CF:CF149AB2:2007]	A	2007	4.9725	18.6935	This study	ACMV A coreCP
KJ887808	ACMV	[CF:CF151AB:2007]	A	2007	4.31067	18.3773	This study	ACMV A coreCP
KJ887809	ACMV	[CF:CF160AB:2008]	A	2008	4.3968	18.5186	This study	ACMV A coreCP
KJ887810	ACMV	[CF:CF161AB:2008]	A	2008	4.3968	18.5186	This study	ACMV A coreCP
KJ887811	ACMV	[CF:CF185AB:2008]	A	2008	4.4056	18.5871	This study	ACMV A coreCP
KJ887812	ACMV	[CF:CF345AB:2008]	A	2008	4.33	18.563	This study	ACMV A coreCP
KJ887813	ACMV	[CF:CF351A:2008]	A	2008	5.8683	15.7829	This study	ACMV A coreCP
KJ887814	ACMV	[CF:CF352AB1:2008]	A	2008	5.8683	15.7829	This study	ACMV A coreCP
KJ887815	ACMV	[CF:CF352AB2:2008]	A	2008	5.8683	15.7829	This study	ACMV A coreCP
KJ887816	ACMV	[CF:CF354AB1:2008]	A	2008	5.8691	14.7828	This study	ACMV A coreCP
KJ887817	ACMV	[CF:CF354AB2:2008]	A	2008	5.8691	14.7828	This study	ACMV A coreCP
KJ887818	ACMV	[CF:CF355A:2008]	A	2008	5.8695	15.7829	This study	ACMV A coreCP
KJ887819	ACMV	[CF:CF356AB:2008]	A	2008	5.8695	15.7829	This study	ACMV A coreCP
KJ887820	SACMV	[MG:MG1A3:06]	A	2006	-18.8754	47.5582	This study
KJ887821	ACMV	[MG:MG2A9:05]	A	2005	-21.4475	47.0898	This study	ACMV A coreCP
KJ887822	ACMV	[MG:MG3A13:05]	A	2005	-21.4475	47.0898	This study	ACMV A coreCP
KJ887823	ACMV	[MG:MG4A18:05]	A	2005	-21.4475	47.0898	This study	ACMV A coreCP
KJ887824	ACMV	[MG:MG5A23:05]	A	2005	-21.4475	47.0898	This study	ACMV A coreCP
KJ887825	EACMCV	[MG:MG5C3:05]	A	2005	-21.4475	47.0898	This study	EACMV-like coreCP
KJ887826	SACMV	[MG:MG6A1:05]	A	2005	-21.453	47.0858	This study
KJ887827	SACMV	[MG:MG7A33:05]	A	2005	-21.453	47.0858	This study
KJ887828	ACMV	[MG:MG8A36:05]	A	2005	-21.453	47.0858	This study	ACMV A coreCP
KJ887829	EACMKV	[MG:MG9B2:07]	A	2007	-23.3342	43.6894	This study	EACMV-like coreCP
KJ887830	EACMKV	[MG:MG10A48:06]	A	2006	-23.3342	43.6894	This study	EACMV-like coreCP
KJ887831	EACMKV	[MG:MG11A3:06]	A	2006	-23.3342	43.6894	This study	EACMV-like coreCP
KJ887832	ACMV	[MG:MG12A8:06]	A	2006	-18.7497	47.3399	This study	ACMV A coreCP
KJ887833	ACMV	[MG:MG13A14:06]	A	2006	-18.8824	46.8673	This study	ACMV A coreCP
KJ887834	ACMV	[MG:MG14A17:06]	A	2006	-18.8824	46.8673	This study	ACMV A coreCP
KJ887835	ACMV	[MG:MG15A22:06]	A	2006	-19.1368	46.4507	This study	ACMV A coreCP
KJ887836	ACMV	[MG:MG16A28:06]	A	2006	-19.1368	46.4507	This study	ACMV A coreCP
KJ887837	ACMV	[MG:MG17A33:06]	A	2006	-18.1499	49.4026	This study	ACMV A coreCP
KJ887838	ACMV	[MG:MG18A38:06]	A	2006	-19.3853	47.4372	This study	ACMV A coreCP
KJ887839	SACMV	[MG:MG19A3:06]	A	2006	-18.2852	49.121	This study
KJ887840	SACMV	[MG:MG20A1:06]	A	2006	-18.2852	49.121	This study
KJ887841	SACMV	[MG:MG21B3:07]	A	2007	-18.1339	49.4067	This study
KJ887842	ACMV	[MG:MG22A3:06]	A	2006	-19.3853	47.4372	This study	ACMV A coreCP
KJ887843	ACMV	[MG:MG23A1:06]	A	2006	-18.8874	47.5546	This study	ACMV A coreCP
KJ887844	ACMV	[MG:MG24A1:06]	A	2006	-18.1339	49.4067	This study	ACMV A coreCP
KJ887845	SACMV	[MG:MG25A2:06]	A	2006	-18.1339	49.4067	This study
KJ887846	ACMV	[MG:MG26A1:06]	A	2006	-18.8874	47.5546	This study	ACMV A coreCP
KJ887847	ACMV	[MG:MG27A3:06]	A	2006	-19.8672	47.0334	This study	ACMV A coreCP
KJ887848	SACMV	[MG:MG28A2:06]	A	2006	-18.2852	49.121	This study
KJ887849	ACMV	[MG:MG30A1:06]	A	2006	-19.8672	47.0334	This study	ACMV A coreCP
KJ887850	ACMV	[MG:MG31A1:06]	A	2006	-18.2852	49.121	This study	ACMV A coreCP
KJ887851	SACMV	[MG:MG32B1:06]	A	2006	-18.2852	49.121	This study
KJ887852	ACMV	[MG:MG35A1:06]	A	2006	-18.8874	47.5546	This study	ACMV A coreCP
KJ887853	SACMV	[MG:MG37A3:06]	A	2006	-18.3167	48.0651	This study
KJ887854	ACMV	[MG:MG38A1:06]	A	2006	-18.2852	49.121	This study	ACMV A coreCP
KJ887855	SACMV	[MG:MG39A1:06]	A	2006	-18.8754	47.5582	This study
KJ887856	ACMV	[MG:MG40A2:06]	A	2006	-18.4833	47.9	This study	ACMV A coreCP
KJ887857	SACMV	[MG:MG42A2:06]	A	2006	-18.2852	49.121	This study
KJ887858	ACMV	[MG:MG43A3:06]	A	2006	-18.3167	48.0651	This study	ACMV A coreCP
KJ887859	SACMV	[MG:MG44A1:06]	A	2006	-18.2852	49.121	This study
KJ887860	ACMV	[MG:MG44B1:06]	A	2006	-18.2852	49.121	This study	ACMV A coreCP
KJ887861	ACMV	[MG:MG45A7:06]	A	2006	-18.2852	49.121	This study	ACMV A coreCP
KJ887862	SACMV	[MG:MG45A10:06]	A	2006	-18.2852	49.121	This study
KJ887863	ACMV	[MG:MG46A1:06]	A	2006	-18.4833	47.9	This study	ACMV A coreCP
KJ887864	SACMV	[MG:MG47A3:06]	A	2006	-19.2305	46.7652	This study
KJ887865	ACMV	[MG:MG47A6:06]	A	2006	-19.2305	46.7652	This study	ACMV A coreCP
KJ887866	ACMV	[MG:MG48A1:06]	A	2006	-18.8874	47.5546	This study	ACMV A coreCP
KJ887867	ACMV	[MG:MG49A1:06]	A	2006	-18.9423	47.6522	This study	ACMV A coreCP
KJ887868	SACMV	[MG:MG50A1:06]	A	2006	-18.8754	47.5582	This study
KJ887869	SACMV	[MG:MG51A1:06]	A	2006	-18.2852	49.121	This study
KJ887870	ACMV	[MG:MG52A1:06]	A	2006	-18.1339	49.4067	This study	ACMV A coreCP
KJ887871	SACMV	[MG:MG52C1:06]	A	2006	-18.1339	49.4067	This study
KJ887872	ACMV	[MG:MG53A1:06]	A	2006	-18.8874	47.5546	This study	ACMV A coreCP
KJ887873	ACMV	[MG:MG54A1:06]	A	2006	-18.9423	47.6522	This study	ACMV A coreCP
KJ887874	ACMV	[MG:MG55A2:06]	A	2006	-18.4833	47.9	This study	ACMV A coreCP
KJ887875	ACMV	[MG:MG56A1:06]	A	2006	-18.4833	47.9	This study	ACMV A coreCP
KJ887876	ACMV	[MG:MG57A1:06]	A	2006	-19.8672	47.0334	This study	ACMV A coreCP
KJ887877	ACMV	[MG:MG58A3:06]	A	2006	-19.9169	46.9335	This study	ACMV A coreCP
KJ887878	ACMV	[MG:MG59A2:06]	A	2006	-18.4833	47.9	This study	ACMV A coreCP
KJ887879	ACMV	[MG:MG60A2:06]	A	2006	-18.4833	47.9	This study	ACMV A coreCP
KJ887880	ACMV	[MG:MG61A1:06]	A	2006	-18.8874	47.5546	This study	ACMV A coreCP
KJ887881	ACMV	[MG:MG62A1:06]	A	2006	-19.3853	47.4372	This study	ACMV A coreCP
KJ887882	ACMV	[MG:MG63A3:06]	A	2006	-19.8672	47.0334	This study	ACMV A coreCP
KJ887883	ACMV	[MG:MG64A1:06]	A	2006	-18.8874	47.5546	This study	ACMV A coreCP
KJ887884	ACMV	[MG:MG65A1:06]	A	2006	-18.4833	47.9	This study	ACMV A coreCP
KJ887885	ACMV	[MG:MG66A1:06]	A	2006	-18.8874	47.5546	This study	ACMV A coreCP
KJ887886	SACMV	[MG:MG67A1:06]	A	2006	-18.1339	49.4067	This study
KJ887887	ACMV	[MG:MG67A9:06]	A	2006	-18.1339	49.4067	This study	ACMV A coreCP
KJ887888	ACMV	[MG:MG68A1:06]	A	2006	-18.9423	47.6522	This study	ACMV A coreCP
KJ887889	ACMV	[MG:MG69A1:06]	A	2006	-19.2305	46.7652	This study	ACMV A coreCP
KJ887890	SACMV	[MG:MG71A1:06]	A	2006	-18.2852	49.121	This study
KJ887891	ACMV	[MG:MG72A1:06]	A	2006	-18.4833	47.9	This study	ACMV A coreCP
KJ887892	SACMV	[MG:MG73A1:06]	A	2006	-18.4833	47.9	This study
KJ887893	ACMV	[MG:MG74A3:06]	A	2006	-18.9423	47.6522	This study	ACMV A coreCP
KJ887894	ACMV	[MG:MG75A1:06]	A	2006	-18.1339	49.4067	This study	ACMV A coreCP
KJ887895	ACMV	[MG:MG76A1:06]	A	2006	-18.8874	47.5546	This study	ACMV A coreCP
KJ887896	ACMV	[MG:MG77A2:06]	A	2006	-18.8874	47.5546	This study	ACMV A coreCP
KJ887897	ACMV	[MG:MG78A2:06]	A	2006	-18.8874	47.5546	This study	ACMV A coreCP
KJ887898	ACMV	[MG:MG79A1:06]	A	2006	-18.8874	47.5546	This study	ACMV A coreCP
KJ887899	ACMV	[MG:MG86A1:06]	A	2006	-18.8874	47.5546	This study	ACMV A coreCP
KJ887900	ACMV	[MG:MG87A1:06]	A	2006	-18.8603	49.1475	This study	ACMV A coreCP
KJ887901	ACMV	[MG:MG88A1:06]	A	2006	-18.8603	49.1475	This study	ACMV A coreCP
KJ887902	SACMV	[MG:MG88A7:06]	A	2006	-18.8603	49.1475	This study
KJ887903	EACMKV	[MG:MG90A1:07]	A	2007	-23.3506	43.6672	This study	EACMV-like coreCP
KJ887904	ACMV	[MG:MG95A1:07]	A	2007	-18.4509	46.5563	This study	ACMV A coreCP
KJ887905	ACMV	[MG:MG97A3:07]	A	2007	-18.4509	46.5563	This study	ACMV A coreCP
KJ887906	ACMV	[MG:MG98A3:07]	A	2007	-17.8345	48.4165	This study	ACMV A coreCP
KJ887907	ACMV	[MG:MG99A2:07]	A	2007	-17.8345	48.4165	This study	ACMV A coreCP
KJ887908	ACMV	[MG:MG100A1:07]	A	2007	-17.8345	48.4165	This study	ACMV A coreCP
KJ887909	ACMV	[MG:MG101A1:07]	A	2007	-17.8345	48.4165	This study	ACMV A coreCP
KJ887910	ACMV	[MG:MG102A1:07]	A	2007	-17.8345	48.4165	This study	ACMV A coreCP
KJ887911	ACMV	[MG:MG103A2:07]	A	2007	-17.8345	48.4165	This study	ACMV A coreCP
KJ887912	ACMV	[MG:MG104A1:07]	A	2007	-17.8345	48.4165	This study	ACMV A coreCP
KJ887913	ACMV	[MG:MG105A1:07]	A	2007	-17.8345	48.4165	This study	ACMV A coreCP
KJ887914	ACMV	[MG:MG112A2:09]	A	2009	-19.1885	47.4907	This study	ACMV A coreCP
KJ887915	SACMV	[MG:MG120A3:09]	A	2009	-21.2924	47.5718	This study
KJ887916	SACMV	[MG:MG122A2:09]	A	2009	-21.3583	48.0989	This study
KJ887917	SACMV	[MG:MG123B3:09]	A	2009	-21.3583	48.0989	This study
KJ887918	SACMV	[MG:MG124A3:09]	A	2009	-21.2013	48.224	This study
KJ887919	SACMV	[MG:MG125A1:09]	A	2009	-21.2447	48.3091	This study
KJ887920	SACMV	[MG:MG126A2:09]	A	2009	-21.2447	48.3091	This study
KJ887921	SACMV	[MG:MG127A1:09]	A	2009	-21.2491	48.3004	This study
KJ887922	SACMV	[MG:MG129A4:09]	A	2009	-21.2491	48.3004	This study
KJ887923	SACMV	[MG:MG130A1:09]	A	2009	-21.7039	47.9961	This study
KJ887924	SACMV	[MG:MG131A2:09]	A	2009	-21.7224	48.0005	This study
KJ887925	SACMV	[MG:MG133A8:09]	A	2009	-22.0298	47.9664	This study
KJ887926	SACMV	[MG:MG134A2:09]	A	2009	-22.0298	47.9664	This study
KJ887927	SACMV	[MG:MG135A2:09]	A	2009	-22.115	48.008	This study
KJ887928	SACMV	[MG:MG136A3:09]	A	2009	-22.2515	47.8815	This study
KJ887929	SACMV	[MG:MG137A3:09]	A	2009	-22.2515	47.8815	This study
KJ887930	EACMCV	[MG:MG137A10:09]	A	2009	-22.2515	47.8815	This study	EACMV-like coreCP
KJ887931	SACMV	[MG:MG138B1:09]	A	2009	-22.3691	47.8399	This study
KJ887932	SACMV	[MG:MG139A1:09]	A	2009	-22.3691	47.8399	This study
KJ887933	SACMV	[MG:MG140A8:09]	A	2009	-22.6511	47.8024	This study
KJ887934	SACMV	[MG:MG142A3:09]	A	2009	-22.8046	47.7696	This study
KJ887935	SACMV	[MG:MG143A5:09]	A	2009	-22.8046	47.7696	This study
KJ887936	SACMV	[MG:MG146A1:09]	A	2009	-22.8155	47.7364	This study
KJ887937	SACMV	[MG:MG147A1:09]	A	2009	-22.7653	47.7873	This study
KJ887938	EACMCV	[MG:MG148A2:09]	A	2009	-22.7653	47.7873	This study	EACMV-like coreCP
KJ887939	EACMKV	[MG:MG169A1:09]	A	2009	-22.9937	44.3124	This study	EACMV-like coreCP
KJ887940	SACMV	[MG:MG173A1:09]	A	2009	-23.3342	43.6894	This study
KJ887941	SACMV	[MG:MG175A3:09]	A	2009	-23.3342	43.6894	This study
KJ887942	SACMV	[MG:MG176A3:09]	A	2009	-23.3342	43.6894	This study
KJ887943	ACMV	[MG:MG177A1:09]	A	2009	-23.3342	43.6894	This study	ACMV A coreCP
KJ887944	EACMCV	[MG:MG178B2:09]	A	2009	-23.3342	43.6894	This study	EACMV-like coreCP
KJ887945	EACMCV	[MG:MG179A1:09]	A	2009	-23.3342	43.6894	This study	EACMV-like coreCP
KJ887946	EACMKV	[MG:MG181A1:09]	A	2009	-23.3342	43.6894	This study	EACMV-like coreCP
KJ887947	EACMKV	[MG:MG183A1:09]	A	2009	-23.3342	43.6894	This study	EACMV-like coreCP
KJ887948	EACMKV	[MG:MG183A3:09]	A	2009	-23.3342	43.6894	This study	EACMV-like coreCP
KJ887949	EACMKV	[MG:MG192A1:09]	A	2009	-22.9242	43.5831	This study	EACMV-like coreCP
KJ887950	EACMKV	[MG:MG207A1:09]	A	2009	-23.7353	44.3871	This study	EACMV-like coreCP
KJ887951	EACMKV	[MG:MG208A1:09]	A	2009	-23.7353	44.3871	This study	EACMV-like coreCP
KJ887952	SACMV	[MG:MG209A2:09]	A	2009	-23.7353	44.3871	This study
KJ887953	EACMKV	[MG:MG213A1:09]	A	2009	-23.7233	44.3797	This study	EACMV-like coreCP
KJ887954	ACMV	[MG:MG214A2:08]	A	2008	-18.8754	47.5582	This study	ACMV A coreCP
KJ887955	ACMV	[MG:MG215A1:08]	A	2008	-18.8754	47.5582	This study	ACMV A coreCP
KJ887956	ACMV	[MG:MG215A2:09]	A	2009	-18.8754	47.5582	This study	ACMV A coreCP
KJ887957	EACMKV	[MG:MG226A1:10]	A	2010	-19.7251	45.4762	This study
KJ887958	SACMV	[MG:MG233I1:10]	A	2010	-19.8631	45.4965	This study
KJ887959	EACMKV	[MG:MG234A1:10]	A	2010	-19.8631	45.4965	This study
KJ887960	EACMKV	[MG:MG235A2:10]	A	2010	-19.8631	45.4965	This study
KJ887961	SACMV	[MG:MG238A1:10]	A	2010	-19.8631	45.5154	This study
KJ887962	EACMKV	[MG:MG239A13:10]	A	2010	-20.353	45.5996	This study
KJ887963	EACMKV	[MG:MG241A1:10]	A	2010	-20.353	45.5996	This study	EACMV-like coreCP
KJ887964	EACMV	[MG:MG242A3:10]	A	2010	-20.353	45.5996	This study	EACMV-like coreCP
KJ887965	SACMV	[MG:MG246A10:10]	A	2010	-20.3501	45.5589	This study
KJ887966	ACMV	[MG:MG249A1:10]	A	2010	-20.4147	45.062	This study	ACMV A coreCP
KJ887967	SACMV	[MG:MG250A1:10]	A	2010	-20.4147	45.062	This study
KJ887968	SACMV	[MG:MG251A1:10]	A	2010	-20.4126	44.818	This study
KJ887969	SACMV	[MG:MG262A2:10]	A	2010	-20.2563	44.4135	This study
KJ887970	SACMV	[MG:MG273A8:10]	A	2010	-19.6806	44.548	This study
KJ887971	SACMV	[MG:MG275A3:10]	A	2010	-19.6806	44.548	This study
KJ887972	SACMV	[MG:MG292:06]	A	2006	-18.2852	49.121	This study
KJ887973	EACMKV	[MG:MG294A1:10]	A	2010	-20.2823	44.4005	This study	EACMV-like coreCP
KJ887974	ACMV	[MG:MG306A2:10]	A	2010	-18.9955	47.2869	This study	ACMV A coreCP
KJ887975	ACMV	[MG:MG306A4:10]	A	2010	-18.9955	47.2869	This study	ACMV A coreCP
KJ887976	ACMV	[MG:MG307A1:10]	A	2010	-18.9955	47.2869	This study	ACMV A coreCP
KJ887977	ACMV	[MG:MG309A1:10]	A	2010	-18.9955	47.2869	This study	ACMV A coreCP
KJ887978	ACMV	[MG:MG310A1:10]	A	2010	-18.9955	47.2869	This study	ACMV A coreCP
KJ887979	ACMV	[MG:MG311A2:10]	A	2010	-18.9602	46.8182	This study	ACMV A coreCP
KJ887980	ACMV	[MG:MG318A1:10]	A	2010	-18.9798	46.4729	This study	ACMV A coreCP
KJ887981	SACMV	[MG:MG321A8:10]	A	2010	-17.059	49.82	This study
KJ887982	SACMV	[MG:MG328A1:10]	A	2010	-17.059	49.82	This study
KJ887983	SACMV	[MG:MG331A1:10]	A	2010	-17.1	49.8	This study
KJ887984	SACMV	[MG:MG333A1:10]	A	2010	-17.1	49.8	This study
KJ887985	SACMV	[MG:MG334A3:10]	A	2010	-17.1	49.8	This study
KJ887986	SACMV	[MG:MG335A6:10]	A	2010	-17.1	49.8	This study
KJ887987	SACMV	[MG:MG336A5:10]	A	2010	-17.059	49.82	This study
KJ887988	SACMV	[MG:MG337A1:10]	A	2010	-17.059	49.82	This study
KJ887989	SACMV	[MG:MG338A2:10]	A	2010	-17.059	49.82	This study
KJ887990	SACMV	[MG:MG339A1:10]	A	2010	-17.059	49.82	This study
KJ887991	SACMV	[MG:MG340A1:10]	A	2010	-17.059	49.82	This study
KJ887992	SACMV	[MG:MG341A1:10]	A	2010	-17.059	49.82	This study
KJ887993	SACMV	[MG:MG342B4:11]	A	2011	-18.7907	48.2432	This study
KJ887994	SACMV	[MG:MG343A7:11]	A	2011	-18.7907	48.2432	This study
KJ887995	ACMV	[MG:MG343A10:11]	A	2011	-18.7907	48.2432	This study	ACMV A coreCP
KJ887996	SACMV	[MG:MG347A1:11]	A	2011	-18.2994	48.269	This study
KJ887997	ACMV	[MG:MG349A3:11]	A	2011	-18.2994	48.269	This study	ACMV A coreCP
KJ887998	SACMV	[MG:MG352A2:11]	A	2011	-18.202	48.2588	This study
KJ887999	SACMV	[MG:MG369A2:11]	A	2011	-17.6942	48.4656	This study
KJ888000	SACMV	[MG:MG373A2:11]	A	2011	-17.6942	48.4656	This study
KJ888001	SACMV	[MG:MG379A6:11]	A	2011	-17.6942	48.4656	This study
KJ888002	SACMV	[MG:MG398A1:11]	A	2011	-17.6942	48.4656	This study
KJ888003	SACMV	[MG:MG400A4:11]	A	2011	-17.6942	48.4656	This study
KJ888004	SACMV	[MG:MG402A1:11]	A	2011	-17.6942	48.4656	This study
KJ888005	SACMV	[MG:MG402A4:11]	A	2011	-17.6942	48.4656	This study
KJ888006	SACMV	[MG:MG403A4:11]	A	2011	-17.6942	48.4656	This study
KJ888007	SACMV	[MG:MG404A1:11]	A	2011	-17.6942	48.4656	This study
KJ888008	ACMV	[MG:MG408A1:11]	A	2011	-17.7658	48.4427	This study	ACMV A coreCP
KJ888009	SACMV	[MG:MG409A2:11]	A	2011	-17.6942	48.4656	This study
KJ888010	SACMV	[MG:MG411:06]	A	2006	-18.1339	49.4067	This study
KJ888011	SACMV	[MG:MG411A1:11]	A	2011	-17.7585	48.442	This study
KJ888012	SACMV	[MG:MG414A1:11]	A	2011	-17.6942	48.4656	This study
KJ888013	SACMV	[MG:MG414A4:11]	A	2011	-17.6942	48.4656	This study
KJ888014	SACMV	[MG:MG419B2:11]	A	2011	-17.6942	48.4656	This study
KJ888015	SACMV	[MG:MG420B3:11]	A	2011	-17.6942	48.4656	This study
KJ888016	SACMV	[MG:MG449A3:11]	A	2011	-17.7023	48.1766	This study
KJ888017	SACMV	[MG:MG467A1:11]	A	2011	-16.9569	46.9278	This study
KJ888018	SACMV	[MG:MG471A1:11]	A	2011	-16.9569	46.9278	This study
KJ888019	SACMV	[MG:MG473A2:11]	A	2011	-16.7487	47.053	This study
KJ888020	SACMV	[MG:MG474A6:11]	A	2011	-16.7487	47.053	This study
KJ888021	SACMV	[MG:MG475A3:11]	A	2011	-16.7487	47.053	This study
KJ888022	SACMV	[MG:MG483A1:11]	A	2011	-16.5002	47.1506	This study
KJ888023	SACMV	[MG:MG490A3:11]	A	2011	-16.4238	47.1303	This study
KJ888024	SACMV	[MG:MG491A8:11]	A	2011	-16.4238	47.1303	This study
KJ888025	SACMV	[MG:MG492A4:11]	A	2011	-16.3802	46.9273	This study
KJ888026	SACMV	[MG:MG503B1:11]	A	2011	-15.6967	46.4151	This study
KJ888027	SACMV	[MG:MG512A2:11]	A	2011	-15.6453	46.401	This study
KJ888028	SACMV	[MG:MG516A1:11]	A	2011	-15.6453	46.401	This study
KJ888029	SACMV	[MG:MG521A1:11]	A	2011	-16.4886	46.7177	This study
KJ888030	SACMV	[MG:MG526A3:11]	A	2011	-16.4094	46.7724	This study
KJ888031	SACMV	[MG:MG529B2:11]	A	2011	-16.0531	46.803	This study
KJ888032	SACMV	[MG:MG530A2:11]	A	2011	-16.0531	46.803	This study
KJ888033	SACMV	[MG:MG533A1:11]	A	2011	-15.7306	46.4211	This study
KJ888034	SACMV	[MG:MG537A1:11]	A	2011	-15.9006	46.5806	This study
KJ888035	EACMKV	[MG:MG537A7:11]	A	2011	-15.9006	46.5806	This study	EACMV-like coreCP
KJ888036	SACMV	[MG:MG545A3:11]	A	2011	-16.3198	47.3038	This study
KJ888037	SACMV	[MG:MG549A1:11]	A	2011	-16.3198	47.3038	This study
KJ888038	EACMKV	[MG:MG552A2:11]	A	2011	-16.2492	47.2975	This study	EACMV-like coreCP
KJ888039	SACMV	[MG:MG560A1:11]	A	2011	-16.0145	47.6503	This study
KJ888040	SACMV	[MG:MG561A2:11]	A	2011	-16.0145	47.6503	This study
KJ888041	SACMV	[MG:MG562B1:11]	A	2011	-16.0145	47.6503	This study
KJ888042	SACMV	[MG:MG569A2:11]	A	2011	-15.5886	47.6543	This study
KJ888043	SACMV	[MG:MG570A3:11]	A	2011	-15.5886	47.6543	This study
KJ888044	SACMV	[MG:MG571A1:11]	A	2011	-15.5886	47.6543	This study
KJ888045	SACMV	[MG:MG573A1:11]	A	2011	-15.5839	47.6625	This study
KJ888046	SACMV	[MG:MG574A1:11]	A	2011	-15.5839	47.6625	This study
KJ888047	EACMKV	[MG:MG578A2:11]	A	2011	-15.5389	47.5844	This study	EACMV-like coreCP
KJ888048	EACMKV	[MG:MG579A3:11]	A	2011	-15.5389	47.5844	This study	EACMV-like coreCP
KJ888049	EACMCV	[MG:MG579B1:11]	A	2011	-15.5389	47.5844	This study	EACMV-like coreCP
KJ888050	EACMKV	[MG:MG582A1:11]	A	2011	-15.3431	47.7859	This study	EACMV-like coreCP
KJ888051	EACMKV	[MG:MG583A1:11]	A	2011	-15.3431	47.7859	This study	EACMV-like coreCP
KJ888052	SACMV	[MG:MG584A4:11]	A	2011	-15.1603	47.776	This study
KJ888053	EACMKV	[MG:MG584A6:11]	A	2011	-15.1603	47.776	This study	EACMV-like coreCP
KJ888054	SACMV	[MG:MG594A1:11]	A	2011	-14.8721	48.0782	This study
KJ888055	EACMKV	[MG:MG603A5:11]	A	2011	-14.6496	48.0918	This study	EACMV-like coreCP
KJ888056	SACMV	[MG:MG616A1:11]	A	2011	-14.2106	48.0697	This study
KJ888057	SACMV	[MG:MG617A6:11]	A	2011	-14.2106	48.0697	This study
KJ888058	EACMKV	[MG:MG619A1:11]	A	2011	-14.2106	48.0697	This study
KJ888059	ACMV	[MG:MG619A7:11]	A	2011	-14.2106	48.0697	This study	ACMV A coreCP
KJ888060	EACMCV	[MG:MG619B1:11]	A	2011	-14.2106	48.0697	This study	EACMV-like coreCP
KJ888061	EACMKV	[MG:MG619A2:11]	A	2011	-14.2106	48.0697	This study
KJ888062	ACMV	[MG:MG624A1:11]	A	2011	-13.9645	48.1815	This study	ACMV A coreCP
KJ888063	SACMV	[MG:MG624A4:11]	A	2011	-13.9645	48.1815	This study
KJ888064	EACMCV	[MG:MG624B2:11]	A	2011	-13.9645	48.1815	This study	EACMV-like coreCP
KJ888065	EACMCV	[MG:MG624B5:11]	A	2011	-13.9645	48.1815	This study	EACMV-like coreCP
KJ888066	EACMKV	[MG:MG632A1:11]	A	2011	-13.6704	48.4483	This study	EACMV-like coreCP
KJ888067	ACMV	[MG:MG632A2:11]	A	2011	-13.6704	48.4483	This study	ACMV A coreCP
KJ888068	EACMKV	[MG:MG633A7:11]	A	2011	-13.6704	48.4483	This study	EACMV-like coreCP
KJ888069	EACMKV	[MG:MG637A4:11]	A	2011	-13.6221	48.4106	This study	EACMV-like coreCP
KJ888070	ACMV	[MG:MG638A4:11]	A	2011	-13.6221	48.4106	This study	ACMV A coreCP
KJ888071	EACMKV	[MG:MG638A5:11]	A	2011	-13.6221	48.4106	This study	EACMV-like coreCP
KJ888072	EACMKV	[MG:MG638A8:11]	A	2011	-13.6221	48.4106	This study	EACMV-like coreCP
KJ888073	EACMKV	[MG:MG640A1:11]	A	2011	-13.6215	48.4226	This study	EACMV-like coreCP
KJ888074	EACMKV	[MG:MG640A3:11]	A	2011	-13.6215	48.4226	This study	EACMV-like coreCP
KJ888075	ACMV	[MG:MG648A1:11]	A	2011	-13.712	48.4256	This study	ACMV A coreCP
KJ888076	EACMKV	[MG:MG648A8:11]	A	2011	-13.712	48.4256	This study	EACMV-like coreCP
KJ888077	EACMCV	[MG:MG648B1:11]	A	2011	-13.712	48.4256	This study	EACMV-like coreCP
KJ888078	EACMCV	[MG:MG648B7:11]	A	2011	-13.712	48.4256	This study	EACMV-like coreCP
KJ888079	EACMKV	[MG:MG649A1:11]	A	2011	-13.4151	48.8136	This study	EACMV-like coreCP
KJ888080	ACMV	[MG:MG650A1:11]	A	2011	-13.4151	48.8136	This study	ACMV A coreCP
KJ888081	EACMKV	[MG:MG650A7:11]	A	2011	-13.4151	48.8136	This study	EACMV-like coreCP
KJ888082	ACMV	[MG:MG652A9:11]	A	2011	-13.3573	48.8702	This study	ACMV A coreCP
KJ888083	EACMKV	[MG:MG652A11:11]	A	2011	-13.3573	48.8702	This study	EACMV-like coreCP
KJ888084	EACMKV	[MG:MG653A3:11]	A	2011	-13.3573	48.8702	This study	EACMV-like coreCP
KJ888085	EACMKV	[MG:MG655A2:11]	A	2011	-13.3573	48.8702	This study	EACMV-like coreCP
KJ888086	ACMV	[MG:MG656A1:11]	A	2011	-13.3573	48.8702	This study	ACMV A coreCP
KJ888087	EACMKV	[MG:MG656A2:11]	A	2011	-13.3573	48.8702	This study	EACMV-like coreCP
KJ888088	ACMV	[MG:MG688A3:11]	A	2011	-13.1038	49.1103	This study	ACMV A coreCP
KJ888089	SACMV	[MG:MG694A4:11]	A	2011	-13.1038	49.1103	This study
KJ888090	SACMV	[MG:MG694A7:11]	A	2011	-13.1038	49.1103	This study
KJ888091	EACMCV	[MG:MG694B2:11]	A	2011	-13.1038	49.1103	This study	EACMV-like coreCP
KJ888092	EACMCV	[MG:MG704B1:11]	A	2011	-12.6371	49.2507	This study	EACMV-like coreCP
KJ888093	SACMV	[MG:MG712A6:11]	A	2011	-12.5941	49.3883	This study
KJ888094	SACMV	[MG:MG718A2:11]	A	2011	-12.5941	49.3883	This study
KJ888095	SACMV	[MG:MG729A3:11]	A	2011	-12.327	49.2762	This study
KJ888096	ACMV	[MG:MG729A4:11]	A	2011	-12.327	49.2762	This study	ACMV A coreCP
KJ888097	SACMV	[MG:MG730A4:11]	A	2011	-12.327	49.2762	This study
KJ888098	ACMV	[TD:TD3A:2008]	A	2008	9.1695	18.1542	This study	ACMV A coreCP
KJ888099	ACMV	[TD:TD4AB:2008]	A	2008	9.1695	18.1542	This study	ACMV A coreCP
KJ888100	ACMV	[TD:TD6AB:2008]	A	2008	9.1695	18.1542	This study	ACMV A coreCP
KM885990	EACMV	UG[CF:CF54B:07]	B	2007	5.8145	20.2982	This study	EACMV-like B
KM885991	EACMV	UG[CF:CF44B:07]	B	2007	6.5465	21.9335	This study	EACMV-like B
KM885992	EACMV	UG[CF:CF553B:07]	B	2007	5.8145	20.2982	This study	EACMV-like B
KM885993	EACMV	UG[CF:CF24B:07]	B	2007	4.69433	22.1483	This study	EACMV-like B
KM885994	EACMV	UG[CF:CF139BE:07]	B	2007	4.33283	18.5433	This study	EACMV-like B
KM885995	EACMV	UG[TD:TD5BE:08]	B	2007	9.1695	18.1542	This study	EACMV-like B
KM885996	EACMV	UG[CF:CF783B:07]	B	2007	5.68667	15.9453	This study	EACMV-like B
KM885997	EACMV	UG[CF:CF351B:08]	B	2007	5.894	15.7561	This study	EACMV-like B
KM885998	EACMV	UG[CF:CF57BE:07]	B	2007	5.759	20.02	This study	EACMV-like B
KM885999	EACMV	UG[CF:CF105BE:07]	B	2007	4.014	17.7177	This study	EACMV-like B
KM886000	EACMV	UG[CF:CF112BE:07]	B	2007	3.795	18.0917	This study	EACMV-like B
KM886001	EACMV	UG[CF:CF102BE:07]	B	2007	3.91883	17.8778	This study	EACMV-like B
KM886002	EACMV	UG[CF:CF150BE:07]	B	2007	4.31383	18.4697	This study	EACMV-like B
KM886003	EACMV	UG[CF:CF1223B:07]	B	2007	3.5925	18.5968	This study	EACMV-like B
KM886004	EACMV	UG[CF:CF30B:07]	B	2007	4.6645	22.6463	This study	EACMV-like B
KM886005	EACMV	UG[CF:CF140BE:07]	B	2007	4.46583	18.3553	This study	EACMV-like B
Z83256	EACMV	KE[TZ:Dar:96]	A	1996	-6.82	39.27	GenBank	EACMV-like coreCP
